# Supplementary material for: ggplotAgent: a self-debugging multi-modal agent for robust and reproducible scientific visualization
Source: Bioinform Adv. 2026 Jan 2;6(1):vbaf332. doi: 10.1093/bioadv/vbaf332 (PMC12802885; doi:10.1093/bioadv/vbaf332)
Supplement: vbaf332_Supplementary_Data [file vbaf332_supplementary_data.zip]

Archive with 4 entries (4 files):
- histogram_example.csv
- Supplementary Fig 1.pdf
- Supplementary Methods.docx
- volcano_example.csv
