# Supplementary material for: ggplotAgent: a self-debugging multi-modal agent for robust and reproducible scientific visualization
Source: Bioinform Adv. 2026 Jan 2;6(1):vbaf332. doi: 10.1093/bioadv/vbaf332 (PMC12802885; doi:10.1093/bioadv/vbaf332)
Supplement: vbaf332_Supplementary_Data [file vbaf332_supplementary_data.zip › histogram_example.csv]

feature_id	gene_symbol	base_mean_expr	log2FoldChange	p_value	biotype	chromosome	gene_length	expr_control	expr_treatment	padj	is_significant
Feature_1	GENE1	12424.1335964642	-1.20276599567316	0.206111074691373	pseudogene	chr6	770	200.525312028386	178.142370688827	0.218030050801875	No
Feature_2	GENE2	98.3226651228171	-0.271632273159771	0.24148619761207	lncRNA	chrY	52	357.645420076226	15.9610852882349	0.2510251534429	No
Feature_3	GENE3	1000.06575152275	-1.97454556984102	0.134333444332856	pseudogene	chr5	2526	417.691643659795	4.49669854442751	0.15705390997606	No
Feature_4	GENE4	1962.85733066641	1.66385002923654	0.00919023942610241	pseudogene	chr15	5818	64.7991343382809	132.184862631009	0.041522166081788	Yes
Feature_5	GENE5	1108.39777750912	-1.59011903283096	0.0158006797878189	protein_coding	chr6	905	83.7527877597654	47.228354565519	0.0551186504226242	No
Feature_6	GENE6	309.416637390347	0.680929224031653	0.181977388880388	lncRNA	chr5	1597	102.331050335326	1.49973658485594	0.195955551558207	No
Feature_7	GENE7	17655.5417561334	1.74085964069383	0.0560563965633494	protein_coding	chr6	3541	101.738497049751	1.96917482552244	0.0934273276055823	No
Feature_8	GENE8	318.413993986569	-2.36432201049276	0.0183119728238801	pseudogene	chr14	2248	56.005185488919	83.6395317512323	0.0595592851297663	No
Feature_9	GENE9	62696.3984945285	2.04578795146992	0.0468747992004997	pseudogene	chrX	1957	24.6748375386351	254.936600595716	0.0861669102950361	No
Feature_10	GENE10	344.886284436499	-4.21686915248667	0.0750890429486807	protein_coding	chr9	10251	82.0431709408029	127.593777648781	0.111321185864401	No
Feature_11	GENE11	10532.0064765765	1.01095560587703	5.17486424543741e-05	protein_coding	chrX	11816	216.800011901187	67.143074492521	0.00150446041327203	Yes
Feature_12	GENE12	122591.562868648	3.02342158310752	0.00360323578524318	lncRNA	chr14	2469	85.7503248810242	599.628477950413	0.0243461877381296	Yes
Feature_13	GENE13	12.526523135714	2.44392715226298	1.5548852221797e-05	pseudogene	chr12	5394	60.7960617449559	69.3784857441593	0.000932931133307818	Yes
Feature_14	GENE14	200.944365855216	1.82975760249874	0.0969120368216268	protein_coding	chr8	2268	54.7462726557562	29.9844086863761	0.127069978350035	No
Feature_15	GENE15	289.078032123817	-1.10679324855903	0.139758663201468	pseudogene	chr18	3442	7.09761946125107	17.0317225459057	0.161384137646036	No
Feature_16	GENE16	1978.06820853523	0.596752179020035	0.038835698000676	protein_coding	chr4	1576	210.284077482908	106.192307969844	0.0795198237346241	No
Feature_17	GENE17	198.218051800589	2.21275907930428	0.151816507867558	protein_coding	chr3	1184	87.6276168872175	4.1880609108826	0.170708217242382	No
Feature_18	GENE18	0.526692415696197	-2.65829916966484	0.0959226330416483	protein_coding	chr9	13702	110.46690278049	4.74918230270302	0.126199897662558	No
Feature_19	GENE19	0.903781798162983	2.00338825777204	0.0814826770492516	lncRNA	chr6	10313	86.4274971794222	2.38183085190143	0.115779448552682	No
Feature_20	GENE20	10941.1190917777	-6.2009370445326	4.842125849873e-06	pseudogene	chr2	5119	64.2900789917852	0.646968379913545	0.00090079349049582	Yes
Feature_21	GENE21	187.42963871645	-0.997562049362536	0.120055708480591	protein_coding	chr3	317	146.692911504582	398.232326099848	0.145206295920315	No
Feature_22	GENE22	4.69608374228033	5.2455137049769	0.2720629044858	protein_coding	chr6	1695	209.265585025295	636.718218658747	0.277993431014101	No
Feature_23	GENE23	262.488326509003	1.02133113205706	0.171926700732775	protein_coding	chr8	850	1.53203635499774	13.08000542891	0.187966509547494	No
Feature_24	GENE24	8405.88006712784	-0.181686388438397	0.312582321755102	miRNA	chr12	5677	136.233178501629	25.2807606889085	0.315315052207568	No
Feature_25	GENE25	46073.058929907	1.95753135842176	0.0129452766975078	miRNA	chr13	5314	308.036333549425	12.6580340976864	0.0505341685300098	No
Feature_26	GENE26	137.52795024861	-0.487617313776629	0.0460554750001238	protein_coding	chr10	1587	28.8543818115578	87.5678635155435	0.0854990253715169	No
Feature_27	GENE27	212.050943021755	2.73595942053999	0.000165648469337131	lncRNA	chr2	8459	196.151638230649	606.510041457726	0.00214200606901462	Yes
Feature_28	GENE28	4.91401971949927	-0.689190439692645	0.0666395951737237	protein_coding	chr5	7110	564.838621100886	170.942561049801	0.103274998364692	No
Feature_29	GENE29	1274.41609383951	-4.71044909168298	0.0168412282894602	pseudogene	chr11	1189	466.49934674954	3.27517957018828	0.057103168071405	No
Feature_30	GENE30	81.4519120653996	2.07850558675603	3.52901795253485e-05	protein_coding	chr3	2830	6.05539235786144	26.1116274757369	0.00128556477923069	Yes
Feature_31	GENE31	1259.69550507693	-1.02296038957383	0.0525251696071144	protein_coding	chr11	2806	0.786538582671996	24.4504263904861	0.091084109145285	No
Feature_32	GENE32	2349.81843645879	-1.14720439951223	0.053511481421378	lncRNA	chr7	1786	66.4088099076398	17.8525805924248	0.0917339681509338	No
Feature_33	GENE33	5365.57488979807	0.0075944074572063	0.0215078697357915	protein_coding	chr17	1460	118.340826109824	118.03854863639	0.0635917587059241	No
Feature_34	GENE34	88.0305630424868	5.90722408992238	6.66819857241121e-05	lncRNA	chr17	4431	109.377323094563	2504.38363702046	0.0015333143379778	Yes
Feature_35	GENE35	1425.65667090523	0.590923023118825	0.0177648953626863	protein_coding	chr16	10956	197.827762733365	4.60255952382989	0.0588241568300872	No
Feature_36	GENE36	5.51503667272758	1.68357388721087	0.142470390747315	lncRNA	chr1	4227	6.6004264767223	316.10962391946	0.163882625276523	No
Feature_37	GENE37	56.7611707869393	1.25812859644094	0.0798383489403976	protein_coding	chr17	7279	25.5538336204767	104.186070051846	0.114710271466089	No
Feature_38	GENE38	48.0734963857709	0.203196798926133	0.0493537521783112	protein_coding	chr21	1166	175.849976772279	16.1261629287787	0.0882562639863306	No
Feature_39	GENE39	0.965104276562976	1.34224174932203	0.0767652896941565	protein_coding	chr19	1156	15.8880118181857	7.91115327802014	0.112449154825425	No
Feature_40	GENE40	441.55673515297	-0.276632749123439	0.147423313067786	lncRNA	chr20	4501	275.22740378833	25.8483154369541	0.167323622682207	No
Feature_41	GENE41	675.191598686461	-2.49862450630481	0.00384124842963733	pseudogene	chr9	1218	96.8703077142917	10.6049108997551	0.025161015914655	Yes
Feature_42	GENE42	163.588929474183	0.695270488430714	0.000938611830540718	pseudogene	chr21	3511	1372.6097645066	483.757440860587	0.00818556828959929	No
Feature_43	GENE43	2684.92504203748	-10.0223801003551	7.6561889406593e-05	protein_coding	chr7	1036	79.3455106094141	0.0327211852845507	0.00155193019067418	Yes
Feature_44	GENE44	65.5778464466619	-1.97241836238726	0.0600604218216489	lncRNA	chr14	2024	57.4816611885517	54.3333893221515	0.0968450462996613	No
Feature_45	GENE45	13.1878689612842	-0.119082687104414	0.0387288916568361	protein_coding	chrY	988	131.181858753912	174.406304226223	0.0795198237346241	No
Feature_46	GENE46	1190.40047692548	-0.321518980948247	0.159563603825331	pseudogene	chr11	2488	5.83564544327889	115.937022656127	0.177292893139257	No
Feature_47	GENE47	53.0649725292932	-0.840723040680584	0.0430417527443048	pseudogene	chr12	1655	246.074186718528	738.849862052284	0.0830921867650672	No
Feature_48	GENE48	14916.9458983648	1.97718203265723	0.0423156652265114	miRNA	chr18	8705	158.647846159446	114.677473510796	0.0824137457646254	No
Feature_49	GENE49	137.192423774778	-2.13922758221726	0.0623785659945605	protein_coding	chr21	4474	1030.74869226071	1013.98034328849	0.0990135968167628	No
Feature_50	GENE50	2077.91384135292	-5.22728693403022	0.0388568674262536	lncRNA	chr7	2992	771.109609628315	23.3830441539294	0.0795198237346241	No
Feature_51	GENE51	902.179193735609	3.43398834971347	0.000182559290649566	protein_coding	chr13	1313	69.1016774757194	63.9055948455569	0.00227723077099639	Yes
Feature_52	GENE52	56.8492284144392	0.198462323637909	0.000101604652839302	lncRNA	chr16	4833	103.611197418594	40.0077832325481	0.00183622866577052	No
Feature_53	GENE53	20729.6184481704	-0.477352299149293	0.000156201968518384	protein_coding	chr9	4344	22.1381843994279	54.1143470553299	0.00211083741241059	No
Feature_54	GENE54	2012.7319640559	-0.782448620141932	0.0136908596188485	pseudogene	chr8	1631	493.718077467886	174.138519453644	0.0519906061475261	No
Feature_55	GENE55	504.920815756658	-3.37399900865719	0.0202514809499533	protein_coding	chr3	12288	61.3069874194665	312.518423386552	0.0614785992234501	No
Feature_56	GENE56	805.430460652029	-1.90540891030336	0.0719964253198702	lncRNA	chr21	5204	10.7983860148943	41.0441384299153	0.108727560400664	No
Feature_57	GENE57	2204.42512617898	1.01482822420679	0.00605773390126166	miRNA	chr11	7952	298.654672717228	35.3683127379603	0.0329224668546829	Yes
Feature_58	GENE58	505.012012664907	0.0376321980134447	0.052511913250155	pseudogene	chr17	1659	262.584928954032	30.0160225892704	0.091084109145285	No
Feature_59	GENE59	0.22701817289877	-6.24320564377675	5.1551677429537e-05	lncRNA	chr8	7625	212.177020491285	2.0884109290006	0.00150446041327203	Yes
Feature_60	GENE60	822.383954413547	1.19634386270447	0.04763793824544	pseudogene	chr14	2794	231.348554304821	4.78759927228728	0.0868577763679294	No
Feature_61	GENE61	161.081974396127	1.57275924348646	0.184554592869361	protein_coding	chr12	2311	166.793445213937	173.760285861723	0.19787840550682	No
Feature_62	GENE62	641.030099017637	-0.269266091804475	0.0193853270370937	lncRNA	chr5	1253	258.252555238219	7.90929553371868	0.0612168222224012	No
Feature_63	GENE63	1727.72245200999	-0.0327730352306459	0.0235902769375839	protein_coding	chr2	328	77.8330053505645	207.963757451815	0.0647369264206578	No
Feature_64	GENE64	13350.9399318713	2.81828081647018	0.00708468053430512	protein_coding	chr2	1193	707.131684515236	41.8147794618997	0.0356611436290526	Yes
Feature_65	GENE65	65.4816434907627	0.789677397604532	0.00800134273316794	protein_coding	chr6	2333	100.697229559417	703.879393461901	0.0382229748399742	No
Feature_66	GENE66	10470.9138221702	2.43975025614493	0.180076014794339	lncRNA	chr11	8745	334.2155303162	7.92673186750789	0.195028174867515	No
Feature_67	GENE67	934.134375980865	-0.0901544257459524	0.0939034789118093	protein_coding	chr6	4106	21.8562739061204	25.9626157417818	0.124982447531246	No
Feature_68	GENE68	5411.4115173348	2.95897568967756	0.064319985142406	protein_coding	chr2	3391	5.55947309113062	75.4079842072763	0.101026154673936	No
Feature_69	GENE69	4031.20823720216	-0.151367573384784	0.0346712076402898	lncRNA	chr12	3320	110.75904264891	84.3614718210384	0.0773613763936724	No
Feature_70	GENE70	2445.96597862702	1.83549691439911	0.137605746800941	protein_coding	chr14	3895	18.39950743912	6.4463808738441	0.159962500638455	No
Feature_71	GENE71	29.7313681041142	-0.689557427484826	0.0720632664620353	lncRNA	chr9	3354	1.25733182686103	47.9467430478398	0.108727560400664	No
Feature_72	GENE72	321.994361162456	-2.15400531210784	0.0418952417733194	protein_coding	chr18	1185	97.4008490212784	5.35357535859125	0.082255055837669	No
Feature_73	GENE73	1917.53426940113	2.00320945471657	0.00524913949255611	pseudogene	chr12	11205	172.148569215427	123.302174714117	0.0302667752679397	Yes
Feature_74	GENE74	37.195642062873	10.1024177793939	2.05910975348509e-05	pseudogene	chr19	2135	268.663071794958	27862.7129077834	0.00110309451079559	Yes
Feature_75	GENE75	103.847965935231	-0.651756230900029	0.00557712440883673	protein_coding	chr19	13544	13.4485198902681	94.2674275358693	0.0314499496738914	No
Feature_76	GENE76	1724.15308589488	2.93771225705864	0.133189113839749	protein_coding	chr6	836	35.3022379458955	288.273690696668	0.155959149695257	No
Feature_77	GENE77	2753.00093448913	-0.473817866347718	0.0158685945633534	protein_coding	chrY	1666	768.94146142503	71.3755818396504	0.0551250155291683	No
Feature_78	GENE78	1286.16341796923	1.84698623578086	0.0486576520635847	miRNA	chr11	966	129.958000233384	183.982481040402	0.0876188212429497	No
Feature_79	GENE79	44.0603046804301	-1.97838361340282	0.027010519019047	protein_coding	chr18	2967	33.2303241327671	47.3733076300159	0.0689043852526708	No
Feature_80	GENE80	25.8044705327563	1.21284362446152	7.45798856113874e-05	pseudogene	chr9	2798	502.375174597145	133.526637943602	0.00155193019067418	Yes
Feature_81	GENE81	17707.9243986938	-1.52732218712207	0.130590795145039	protein_coding	chrY	5313	83.6913300192342	126.557127315576	0.153756823169198	No
Feature_82	GENE82	768.779039856295	-2.70422396839994	0.107425456296441	pseudogene	chr7	5410	17.1029401823482	57.2307248064974	0.135410239029128	No
Feature_83	GENE83	503.25679813768	1.31004882045601	0.0296113635699854	lncRNA	chrY	3272	14.3411892127843	33.5994191930098	0.0705671768813751	No
Feature_84	GENE84	298.198286494535	3.21929352070992	0.07603854394427	lncRNA	chr5	12992	71.6685953866463	11.9452549768899	0.111931124549956	No
Feature_85	GENE85	20.3723331475948	-1.57701393175582	0.0414961507988156	miRNA	chr4	5772	201.205444643645	244.753096567248	0.0819247232895934	No
Feature_86	GENE86	1863.09105541747	-1.76775222505199	0.126136030330087	protein_coding	chr17	984	141.26650673925	1054.77198062447	0.150161940869152	No
Feature_87	GENE87	234.428440992297	-2.14502922358716	0.154757380780769	lncRNA	chr8	3514	144.097371871364	230.000470797121	0.173106689911375	No
Feature_88	GENE88	255.470829831795	-2.0158203183705	0.000383128897919309	lncRNA	chrX	7104	12.9824353331504	64.4980448551534	0.00373023585059501	Yes
Feature_89	GENE89	4160.39716655606	1.33129403115645	0.0215788034542102	lncRNA	chrX	2035	122.174942412323	21.5825773902079	0.0635917587059241	No
Feature_90	GENE90	3147.71721757835	1.42445642483745	0.0857484037886336	protein_coding	chr10	964	181.952706229406	64.5409639662489	0.118765102200324	No
Feature_91	GENE91	13098.9969798691	0.885908454998324	0.0952963407014766	protein_coding	chr5	11395	4.76866375293201	63.8792951735323	0.125500009703437	No
Feature_92	GENE92	122.678264472702	1.51917462411836	0.252817178197135	lncRNA	chr13	2125	997.917688185254	133.989272432497	0.260995022226912	No
Feature_93	GENE93	2050.56655412504	-0.937755332038247	0.289626119900782	lncRNA	chr15	1713	144.631257398485	34.0232950464054	0.294535037187236	No
Feature_94	GENE94	13066.0970229141	-0.345419955767674	0.165463667144477	protein_coding	chr21	2641	102.259466413724	16.4467298499305	0.182765464445298	No
Feature_95	GENE95	25.1040151977045	1.36409979877161	0.00931938812832775	protein_coding	chr14	2197	35.8010358744756	44.2971617071402	0.0418535394984779	Yes
Feature_96	GENE96	46.9000402098805	-0.563154656483087	0.0219187343000158	protein_coding	chr8	6234	27.070870319322	3722.83689778098	0.0640528295982899	No
Feature_97	GENE97	23.8230428167445	-1.92324514786364	0.208599073003211	protein_coding	chr15	4657	11.9022310792292	32.4347848315428	0.219886584332267	No
Feature_98	GENE98	10.5061941391445	-2.75530028946511	0.0146942178000562	lncRNA	chr14	10301	32.1231202472181	239.816699010736	0.0538907743278345	No
Feature_99	GENE99	492.72754937774	11.8693812012088	0.000257081259872039	pseudogene	chr6	2640	80.7807417181122	16359.2823296926	0.00281475831976685	Yes
Feature_100	GENE100	2065.25885102033	-3.39943011112586	0.139535199714599	pseudogene	chr8	3410	19.6516523756498	4685.65422743496	0.161250230794991	No
Feature_101	GENE101	8122.66384427931	0.058633305588403	0.0528620672655971	pseudogene	chr4	1739	26.4971898799376	6.05122719257763	0.091439149618332	No
Feature_102	GENE102	5496.55998308431	3.86862867230248	0.0552191457383536	lncRNA	chr12	5605	7.12264880214324	67.4081182780805	0.0930659759635173	No
Feature_103	GENE103	32.8508750689616	1.67502175035593	0.0832124396388672	protein_coding	chr6	930	15.4879956964402	58.3561652577869	0.117090674913978	No
Feature_104	GENE104	40994.9740563876	-0.370692662169334	0.105064059427963	protein_coding	chr21	2947	211.341011928242	41.6523171712031	0.133330024654775	No
Feature_105	GENE105	76.1775254894397	1.06665835552877	0.0354102509597725	protein_coding	chrY	4398	3.53954345648842	4.64155535874913	0.0778278008013459	No
Feature_106	GENE106	525.202830158922	3.56991248402952	0.0117490506821266	pseudogene	chr15	6085	54.6286299523187	12.4208159308662	0.0480206431149589	Yes
Feature_107	GENE107	140.381019727615	0.379255639660262	0.00445396256374788	protein_coding	chr19	1573	24.9283332251288	288.501946681046	0.0272293538479342	No
Feature_108	GENE108	297.11657497137	-1.1381750243732	0.256772882654614	lncRNA	chr18	2116	56.71251730061	69.3272625817981	0.264350943021222	No
Feature_109	GENE109	645.795303713992	2.90378588914424	0.0164762847942748	miRNA	chr22	1802	244.440803112257	50.8714215293051	0.056684466035349	No
Feature_110	GENE110	543.430810566786	3.73798690513064	0.125051415457499	protein_coding	chr7	5998	33.5828354744083	87.9318104520489	0.149305000208439	No
Feature_111	GENE111	378.898599893935	-1.96910978747508	0.132457409698916	protein_coding	chr9	6505	37.2894012196564	71.1045543713664	0.155588186803739	No
Feature_112	GENE112	528.573474293801	1.43751352780873	0.122328895911597	protein_coding	chr13	2111	30.4738662226429	70.0554603353823	0.146677333227335	No
Feature_113	GENE113	119.870490049259	0.258694593916524	0.0369100766731244	protein_coding	chr17	1615	23.129644803012	176.23440628677	0.0783275562139846	No
Feature_114	GENE114	114.372100594422	1.40328261778673	0.0441334733571107	protein_coding	chr13	2256	133.154896943059	137.722704946833	0.0835304639499704	No
Feature_115	GENE115	6.34236863373515	1.0533956637749	0.013622001966774	pseudogene	chr11	581	51.1152274460273	384.963654743889	0.0519906061475261	No
Feature_116	GENE116	155.11483022834	-0.0410261979092047	0.0247294963131685	protein_coding	chr12	623	32.5122953296526	48.2153944881309	0.0660556005920775	No
Feature_117	GENE117	111.986055077366	0.876502094613941	0.132868748540881	protein_coding	chr4	824	42.4411350552658	92.2033682550459	0.155705564696345	No
Feature_118	GENE118	346184.621839047	-2.42105713140307	0.0555174321612033	pseudogene	chr10	8776	54.6507370336051	2.13182802603829	0.0930773349693241	No
Feature_119	GENE119	13.3926951737093	-6.17944775284718	6.58588370814795e-05	protein_coding	chrX	6552	412.271694695886	5.60956322030603	0.0015333143379778	Yes
Feature_120	GENE120	568.579159588263	1.44149831441862	0.281239774761608	protein_coding	chr1	1220	6.7293455056532	208.935344156103	0.286589444390226	No
Feature_121	GENE121	9.64015639182551	0.17207100655345	0.165591707285654	lncRNA	chr19	5698	66.8130762106676	40.2704468711654	0.182772303847301	No
Feature_122	GENE122	10.2155456808585	-0.26323408281692	0.0197482300924091	protein_coding	chr17	2300	17.0353494446709	934.879729565752	0.0613299071192828	No
Feature_123	GENE123	551.011657266433	-3.35210395787968	0.070389792037952	pseudogene	chr18	4486	63.0821108319883	38.0244640987428	0.107376377352518	No
Feature_124	GENE124	33.3948655724486	-1.13899598153623	0.0756737251707955	lncRNA	chr12	9968	75.1838772356327	92.5781859838906	0.111742599442078	No
Feature_125	GENE125	401.594737412142	0.38441030179309	0.0647102021746309	protein_coding	chr1	3725	220.413783958314	5.97175696811656	0.101215123317984	No
Feature_126	GENE126	138.289981601747	-0.972645841505643	0.235606624796046	protein_coding	chr2	6614	35.4600920862058	75.1141386981093	0.245423567495881	No
Feature_127	GENE127	86.9924196045488	0.16256802598775	0.0743943473717662	protein_coding	chr8	6511	17.1340918385901	17.0834241493755	0.110983761699255	No
Feature_128	GENE128	2.55564691282889	0.769794493568594	0.0158760044724005	protein_coding	chr4	10491	276.456646292499	21.254541464034	0.0551250155291683	No
Feature_129	GENE129	18.8805090755282	-0.275003942076362	0.259157005760725	lncRNA	chr17	7819	6.50371024748426	945.720555578751	0.266622433910211	No
Feature_130	GENE130	631.937882918364	0.855186218478188	0.020038938153102	protein_coding	chr2	8505	1581.25764683524	318.838533906355	0.0614289036778621	No
Feature_131	GENE131	1667.45115675401	-0.486128897078727	0.00117701032018445	protein_coding	chr2	1756	6.11526491259864	19.3835543652685	0.0097542291727993	No
Feature_132	GENE132	117.660883239284	-0.636705655707783	0.187417639262559	protein_coding	chr7	2371	227.165054578419	229.409918845914	0.200518158982766	No
Feature_133	GENE133	403.492221584911	-0.508212787016021	0.0826786589898513	protein_coding	chr11	6003	626.18016778735	250.603595689475	0.116667910145604	No
Feature_134	GENE134	6682.34403518928	1.27777486032613	0.436744579668336	lncRNA	chr1	2551	3.42988871918999	134.05105486991	0.437035936959643	No
Feature_135	GENE135	14759.4577170235	1.64213076633217	0.295105295158416	protein_coding	chr8	6714	4.58348052010256	55.599512584978	0.299093204552449	No
Feature_136	GENE136	25.9771051512557	4.67095817316392	0.0422931489395212	lncRNA	chr1	2361	413.167274150611	81.9395168403803	0.0824137457646254	No
Feature_137	GENE137	300.876866415048	-1.96661511522212	0.0215383788681071	protein_coding	chr17	5875	19.8432406910303	198.631620346098	0.0635917587059241	No
Feature_138	GENE138	8133.49502305385	-1.41491488001252	0.0569383568338098	lncRNA	chr4	561	86.6149121862298	30.8762100124238	0.0940611621703906	No
Feature_139	GENE139	124.670723365784	1.28829820269984	0.239916126481077	protein_coding	chr20	1972	36031.0703604497	564.780486337678	0.249739201749907	No
Feature_140	GENE140	353.83343777692	3.27533065989242	0.023332861452963	protein_coding	chr17	3848	43.4694575352448	45.7120686215513	0.0645322745164079	No
Feature_141	GENE141	325.294769519919	2.45329634932861	0.0971645999541583	pseudogene	chr9	29873	67.3073589688368	299.996367382119	0.127085110036271	No
Feature_142	GENE142	43.851216258697	-0.935411236661624	0.0295107180613643	lncRNA	chr3	1686	5.93187288476049	81.7648833982637	0.0705671768813751	No
Feature_143	GENE143	132.726416092842	-1.35646212747598	0.00166109696795789	pseudogene	chr13	5253	116.480904954345	20.3466310543564	0.0132534332549832	Yes
Feature_144	GENE144	374.798220422018	7.46416999385393	0.000367448109704166	protein_coding	chr12	11132	4.70367290017509	8767.92522005843	0.00366670782435566	Yes
Feature_145	GENE145	143.355545605715	3.08569370017813	0.00850929715628526	lncRNA	chr9	1389	175.132114351171	123.646235121835	0.0392736791828551	Yes
Feature_146	GENE146	6525.44910660321	0.429055184121886	0.012341306575546	protein_coding	chr13	629	4.36996841273825	23.1295975929001	0.0492339358066997	No
Feature_147	GENE147	121.209190002654	7.4830285013102	4.63541524009292e-05	protein_coding	chr13	1849	8.95387980986159	3986.78728487282	0.00147938784258285	Yes
Feature_148	GENE148	136.602796416602	-0.0159736592957852	0.00807337565142855	protein_coding	chr21	5138	15.0812300998	132.712725744367	0.0383079594756166	No
Feature_149	GENE149	2303.4342521477	-1.63580072960554	0.00947825224479736	protein_coding	chr6	1178	167.777038844305	132.477405321631	0.0420758391076882	Yes
Feature_150	GENE150	28.7626872937045	-0.101220340567087	0.00526641889662151	protein_coding	chr5	1471	459.86734544543	281.127731670083	0.0302667752679397	No
Feature_151	GENE151	364.400600071151	0.159842173098067	0.216067668292777	protein_coding	chr16	6060	278.955758787477	123.863398632052	0.226803010804175	No
Feature_152	GENE152	8.34062325280834	-3.1191421957881	0.00667598239807765	protein_coding	chr16	2936	5.63107157488095	218.180855614058	0.0347707416566544	Yes
Feature_153	GENE153	7464.57572471765	-0.342995913492585	0.00696790498017071	pseudogene	chr4	10227	32.730500637726	25.5414752263938	0.0353264472641078	No
Feature_154	GENE154	203.544722345819	-0.83721418566467	0.0825665082210319	lncRNA	chr16	474	21.2849520185404	662.573518710475	0.116619361894113	No
Feature_155	GENE155	125.259387633177	0.982573636066322	0.235099612361618	protein_coding	chr3	3213	6.58440726223607	146.696083068852	0.245065613997517	No
Feature_156	GENE156	18.2537252052531	-2.33740509741653	3.12807459082124e-05	lncRNA	chr20	3025	53.603244447296	7.29223304032025	0.00125956032837374	Yes
Feature_157	GENE157	395.675691773981	0.964440235469792	0.0607738776155992	protein_coding	chr7	6165	179.76018568858	27.5393141482226	0.0972900922341503	No
Feature_158	GENE158	54.5596476300506	2.35968057621703	1.28733301057336e-05	protein_coding	chr2	11015	93.938540240599	35.7883473655543	0.00090079349049582	Yes
Feature_159	GENE159	106.300413483994	-0.558648415717803	0.0438804386565661	pseudogene	chr9	6652	565.556667999547	176.121242816509	0.0835287537878797	No
Feature_160	GENE160	10088.8699894748	-0.191431964682569	0.000106916915896966	protein_coding	chrY	1673	53.0921338788741	4.62978554409591	0.00186482992843545	No
Feature_161	GENE161	260.130993266031	4.76303058391903	0.138656716016023	protein_coding	chr22	4307	29.6837069147176	427.997685727692	0.160482310203731	No
Feature_162	GENE162	27.6754029794007	3.09606222671123	0.0139449632419056	lncRNA	chr13	22794	71.290854199364	36.0670028412646	0.0520619637107908	No
Feature_163	GENE163	606.689547389341	3.10952399705796	0.0542641220007987	miRNA	chr15	1870	27.6992076047481	97.9141640863866	0.0923262984209857	No
Feature_164	GENE164	162.902841867763	0.116222460227826	0.167444773501585	protein_coding	chr1	1543	72.6479449243439	13.1939782102755	0.184410543503949	No
Feature_165	GENE165	1763.46141555748	-1.67955783105433	0.0111861926840689	protein_coding	chrY	4823	38.2834571404916	189.954077713416	0.0462239367110285	Yes
Feature_166	GENE166	14487.6931439938	1.14224689731097	0.300296964088512	lncRNA	chr11	33381	65.9078324947274	462.52939346941	0.303739343312722	No
Feature_167	GENE167	33.7259888359632	0.132095565126111	0.0264185314685767	protein_coding	chr8	456	16.2957096909047	38.5512906667884	0.0682770055541825	No
Feature_168	GENE168	1257.17917971752	7.16931898585998	0.0514282511870637	protein_coding	chr9	915	77.11290231076	433.224709952214	0.0904147599233441	No
Feature_169	GENE169	498.819918923407	-3.86379110730254	0.0752736997801407	protein_coding	chr8	2063	397.345165024678	120.92342890053	0.111351626893699	No
Feature_170	GENE170	3785.42693343085	-0.405665008491954	0.0540156637744758	pseudogene	chr11	1331	2.64177039669328	112.041569640427	0.0922818857194917	No
Feature_171	GENE171	227.137293681826	2.96743040854622	0.232429747130298	protein_coding	chr3	9727	15.5416637010037	135.858582034259	0.242451057507265	No
Feature_172	GENE172	3266.73949833777	-4.19703280032901	0.0376545144719416	protein_coding	chr6	1998	56.3590977667292	18.8244056184351	0.078951412738122	No
Feature_173	GENE173	5.14157959602932	-0.519297332113519	0.12147214940931	pseudogene	chr20	16887	12.571548580213	31.568155212825	0.146000179578497	No
Feature_174	GENE174	27546.9555819748	0.668135871774368	0.0190685341425257	protein_coding	chr9	803	219.444392557903	5.97710210543272	0.0607278157405276	No
Feature_175	GENE175	3504.99700963255	-0.439275183266439	0.110848102927954	pseudogene	chr5	2794	42.3427599046502	5.2548836029851	0.13764251191385	No
Feature_176	GENE176	276.734905414149	-1.86354360657821	0.107168917517327	protein_coding	chr18	2665	109.915129514725	72.1607230634397	0.135410239029128	No
Feature_177	GENE177	10.7777322254337	-0.244480436593152	0.191556132964261	lncRNA	chr13	10338	60.9604988401041	7.50607110092539	0.203927749784522	No
Feature_178	GENE178	2013.28249296825	2.67705684692352	0.0301551843954378	lncRNA	chr17	1173	3.26191075890832	43.0082421894056	0.0712327190443412	No
Feature_179	GENE179	1350.16847445258	-2.69666238008873	0.0328956091096411	lncRNA	chr10	2082	5.33570520201596	4.5442522055279	0.0746496424575819	No
Feature_180	GENE180	397.069343399306	2.82967144901996	0.0499315115271383	protein_coding	chr21	5057	83.6998620438494	311.416337871032	0.0891624348792593	No
Feature_181	GENE181	589.125793500164	1.82809789102936	0.162464837731245	protein_coding	chr22	1813	44.3778133084354	114.353624431979	0.179850373872227	No
Feature_182	GENE182	93.6652797976737	-2.47337583698663	0.00187435322935555	protein_coding	chr21	8015	214.847602054068	14.5228085294693	0.0146396915295549	Yes
Feature_183	GENE183	1014.3637337106	-3.00152070934926	0.159251206469847	protein_coding	chr16	4352	221.022513950469	96.721413428684	0.177076953079889	No
Feature_184	GENE184	842.720921568514	0.0690773677930653	0.189523521829273	protein_coding	chr17	5001	3.82117960615914	198.813422100304	0.202050662930995	No
Feature_185	GENE185	200.70809054891	0.572599290805384	0.00594728278408795	protein_coding	chr20	3239	44.1015672959922	4.64071422411529	0.0326773779345492	No
Feature_186	GENE186	14.2878333833594	2.37241618769122	0.0436237479176107	protein_coding	chr20	6913	125.625335164825	41.5638742026585	0.0835287537878797	No
Feature_187	GENE187	2325.92257577657	-0.0750987436850961	0.0842288164647884	pseudogene	chr16	20700	159.945352891833	45.9745104938541	0.1177476465025	No
Feature_188	GENE188	1612.42019453686	0.840743187947119	0.104769651172194	protein_coding	chr8	3504	169.149761162262	100.895685065563	0.133068989634455	No
Feature_189	GENE189	49.8607199786646	2.57849296468553	0.0451328295400013	protein_coding	chr1	2052	121.859980900436	18.3333742069842	0.0843460329323561	No
Feature_190	GENE190	7.48970637869532	2.34137837019924	0.12036521534716	protein_coding	chr17	3009	1036.17677503379	150.362625399643	0.145206295920315	No
Feature_191	GENE191	673.438347681177	1.65218730816942	0.129351354246128	pseudogene	chr12	3806	6.37870509916641	36.5403062444864	0.152777190054482	No
Feature_192	GENE192	170.252061746479	0.647834130180969	0.0104494286553621	protein_coding	chr14	2963	7.15281595693217	22.9153153673626	0.0445718185103874	No
Feature_193	GENE193	758.641442809981	0.761900822909098	0.000308181444592905	miRNA	chr4	19564	11.5586508715126	7.08115817777997	0.00316624771842026	No
Feature_194	GENE194	15.8789421170959	2.40523916558658	0.0315925534971193	pseudogene	chr21	3565	242.385704532682	1.36801795224235	0.07290589268566	No
Feature_195	GENE195	36.6742138805355	2.20441150146428	0.0815087317810881	lncRNA	chr20	3488	879.35389759628	27.0950465640551	0.115779448552682	No
Feature_196	GENE196	6090.20568406279	-0.123029879958293	0.285096598556235	lncRNA	chr9	21437	56.8390151867263	794.330568481799	0.290322401788427	No
Feature_197	GENE197	1107.03136073649	0.729179827991557	0.0737026994231584	protein_coding	chr13	2549	13.0875536736999	149.014101732239	0.110223378997744	No
Feature_198	GENE198	1747.98476726504	3.38510459997154	0.102448504245548	lncRNA	chr9	3710	10.3625374512992	15.1726136471912	0.130896726037753	No
Feature_199	GENE199	37724.7295786939	2.94273402494397	0.00243000183229221	pseudogene	chr22	8081	202.152904975239	82.570998528917	0.0184091047900925	Yes
Feature_200	GENE200	556.715073589461	-1.95449532268824	0.100253613547492	protein_coding	chr5	3293	87.7655485040514	3.32910936970051	0.12941516378764	No
Feature_201	GENE201	2.71197433264988	6.37208736816052	9.81626387331169e-05	protein_coding	chr18	2430	87.778981689712	14238.5990569876	0.00181782664320587	Yes
Feature_202	GENE202	929.310574584037	-0.17171132118373	0.000283056130091485	protein_coding	chr6	1912	2.08634333874758	26.0536600109647	0.00301053101222255	No
Feature_203	GENE203	7542.52901879705	-3.14753960330691	0.0667054535455751	lncRNA	chr8	1384	2.34568355869523	9.01286689057462	0.103274998364692	No
Feature_204	GENE204	69483.744057995	2.58495231893339	0.202429007058074	protein_coding	chr7	8513	82.0056060877606	6.75630519381536	0.214740813710828	No
Feature_205	GENE205	12.9079836095479	0.168935511135432	0.0601084920699898	miRNA	chr14	948	1158.86871175711	593.316104332155	0.0968450462996613	No
Feature_206	GENE206	22.7112656593606	1.93409199296018	0.1735854101993	protein_coding	chr13	3414	51.8852060867737	31.3977984458193	0.189228281467261	No
Feature_207	GENE207	69.0925225633343	3.87822598843404	0.0367943788351716	protein_coding	chr4	2194	138.535169253423	52.6502192992979	0.0783275562139846	No
Feature_208	GENE208	28.9294626539334	2.15974527633127	0.00298463119944936	lncRNA	chr16	714	75.7790863679282	8.65462464358205	0.0212177573420571	Yes
Feature_209	GENE209	80.289647684012	-0.707187053666307	0.313404391124797	protein_coding	chr20	2569	6.00907458459214	35.9266515602921	0.315719668695228	No
Feature_210	GENE210	253.802163788345	-0.593661748761685	2.92285401289349e-05	pseudogene	chr3	8275	347.081832554474	250.353625911271	0.00125956032837374	No
Feature_211	GENE211	20.0242667018439	-1.974264866615	0.0369235028719943	protein_coding	chr6	4449	373.350785098912	9.99738880059162	0.0783275562139846	No
Feature_212	GENE212	65672.1630920027	-1.64341629212079	0.0586593197786158	pseudogene	chr21	1381	714.265947181845	41.1437922613494	0.0956401952912213	No
Feature_213	GENE213	528.179856077835	0.979061845029461	0.00337671239550202	pseudogene	chr10	5543	6.5102960758956	868.098058702675	0.0231281670924796	No
Feature_214	GENE214	326.924660633549	-0.598554917818956	0.107899291826101	protein_coding	chr6	4467	15.6629953848067	23.2218913954136	0.135557392337887	No
Feature_215	GENE215	1392.76896257432	1.31650979714871	0.00171062565856881	lncRNA	chr13	3305	1801.31134805916	571.866005428971	0.0135763941156254	Yes
Feature_216	GENE216	442.985910719706	1.66481909934158	0.0435048660316801	protein_coding	chrX	4023	3.43386119976689	38.4821465282947	0.0835287537878797	No
Feature_217	GENE217	289.97070702216	0.726926522445387	0.00876681287877931	pseudogene	chr2	1739	28.4580282910017	19.7302147290926	0.0402147379760519	No
Feature_218	GENE218	16187.0781663422	-0.797291317233905	0.188487944755927	pseudogene	chr19	1483	157.786296962762	65.3495280133621	0.201519541791797	No
Feature_219	GENE219	234.492704087659	-2.9958599790114	0.102911094900264	lncRNA	chr12	465	84.411561545982	41.7970980898949	0.131282341480949	No
Feature_220	GENE220	16.2972191631318	0.229256350544932	0.155363189677055	lncRNA	chr15	1348	84.8357883822292	115.894138439867	0.173654831978825	No
Feature_221	GENE221	1058.03609289992	-2.07563323467326	0.0344686484117381	protein_coding	chr17	3486	15.7407757965803	56.1525388933202	0.077053610458431	No
Feature_222	GENE222	167.5392774772	1.29195774252313	0.00544059499198619	protein_coding	chr14	3047	191.580904666161	8.69387828936343	0.031148444610608	Yes
Feature_223	GENE223	109.454590718271	1.54569080011715	0.0883318063975089	protein_coding	chrY	4584	6.18218294649523	14.0341572559001	0.120671866663263	No
Feature_224	GENE224	27.9291793818726	0.632028316240833	0.00602358489786194	lncRNA	chr16	771	24.0302914637999	34.7202768769127	0.0329224668546829	No
Feature_225	GENE225	1177.22441750892	-2.07622564959647	0.0219644566878497	protein_coding	chr20	2201	38.9912357557799	19.9077340821386	0.0640528295982899	No
Feature_226	GENE226	261.113300309926	-1.51027458017771	0.0221773338406808	pseudogene	chr7	3051	14.3111118265951	9.10599848431986	0.0640528295982899	No
Feature_227	GENE227	1464.35378481295	-0.983008619385164	0.0139526062744919	protein_coding	chrY	1351	205.446504887129	89.3499791794555	0.0520619637107908	No
Feature_228	GENE228	224.547396852174	0.647793278474518	0.000373700315825377	pseudogene	chr10	8514	52.1036211893105	101.139891663491	0.00367552037424473	No
Feature_229	GENE229	77.7688865545611	10.3686133904555	3.35882754232998e-05	protein_coding	chr5	843	167.640949410955	63005.0846385648	0.00125956032837374	Yes
Feature_230	GENE230	9187.42986910065	-1.84133753421181	0.0996093127614636	lncRNA	chr11	5127	67.4047275763963	520.456722319488	0.129362743846057	No
Feature_231	GENE231	204.504649715914	-4.31369556641769	0.02644596015132	protein_coding	chr12	1597	29.7489081970204	95.0521431576332	0.0682770055541825	No
Feature_232	GENE232	4315.11817294369	-0.240800099122605	0.0243927071350572	protein_coding	chr21	3644	181.651311048297	342.877858483761	0.065886229616553	No
Feature_233	GENE233	20.0062339948387	-1.67848865912742	0.0463386216987991	lncRNA	chr7	11935	1134.24006410742	12.9164269599469	0.0857064519706519	No
Feature_234	GENE234	125.802064998147	-9.55873559834505	1.13685595088184e-06	protein_coding	chr10	3803	168.410806070381	0.00554703414109044	0.000852641963161382	Yes
Feature_235	GENE235	205.741702796497	-3.84695509507886	5.12634856704138e-06	protein_coding	chr6	3067	208.542203830694	1.99531528013357	0.00090079349049582	Yes
Feature_236	GENE236	151.803432951996	-0.747158697804995	0.120639568122865	pseudogene	chr21	17898	52.6688829439919	89.3174824459223	0.145232224867013	No
Feature_237	GENE237	11751.8685208352	-2.20439542419285	0.0238894491420507	protein_coding	chr16	2108	350.114137155254	741.515535890576	0.0652717189673517	No
Feature_238	GENE238	381.110075988138	1.43131972132689	0.0574797298133002	protein_coding	chr21	2116	67.7940463835629	49.0888168562517	0.0948510392958749	No
Feature_239	GENE239	742.902363615043	1.81528061136835	0.0244454696222389	pseudogene	chr16	2474	94.4118871516994	72.3430087802193	0.065886229616553	No
Feature_240	GENE240	38.2472143565279	-0.649610267570267	0.00374039841180154	protein_coding	chr6	2898	79.6310126615707	4.99697906695305	0.0249132364818558	No
Feature_241	GENE241	65.1672347901068	-2.96317186456349	0.188694533028789	protein_coding	chr5	5665	25.8062931936775	658.695083907146	0.201596723321356	No
Feature_242	GENE242	4891.09885225535	1.18834227772708	0.0565841625020844	protein_coding	chr17	1436	144.556331477135	1.33575545203335	0.0937859046995874	No
Feature_243	GENE243	9378.77242113817	-1.70974937423909	0.0451532429631213	pseudogene	chr1	6132	5.81378380960346	70.4365354680784	0.0843460329323561	No
Feature_244	GENE244	9155.95001710011	-1.65983507326509	0.109050306625308	protein_coding	chrY	1715	36.5251097985455	7.44444912340882	0.136086073159703	No
Feature_245	GENE245	12.786723117873	0.298213629928312	0.0642529109473908	pseudogene	chrX	391	8.77842145602546	422.346650581988	0.101026154673936	No
Feature_246	GENE246	67839.6244133733	-1.95229208276809	0.11537718395298	pseudogene	chr16	3068	6.60443709897759	90.9062409335928	0.141162949371509	No
Feature_247	GENE247	5126.51861122149	-0.589368815312776	0.137407992540414	protein_coding	chr17	1817	89.3639869522393	73.2302470392489	0.159900689535005	No
Feature_248	GENE248	377.362528576453	-1.54194983163069	0.000575776038535344	protein_coding	chr6	4299	6.48385527042006	112.967773796298	0.00517164106468872	Yes
Feature_249	GENE249	2342.60642894627	0.784567414157485	0.0604281113960391	protein_coding	chr9	12640	48.8469922501442	57.9511063753817	0.0970472881092705	No
Feature_250	GENE250	35.5712215360347	-1.69261180976899	0.00734121437222283	protein_coding	chr14	1133	35.3722853869072	18.0852254132237	0.0363426454070437	Yes
Feature_251	GENE251	26.0393640787402	-1.68751986186091	0.000182325715572279	protein_coding	chr22	488	5.6551315753647	576.033552161071	0.00227723077099639	Yes
Feature_252	GENE252	456.060796982871	-1.92377688857654	0.0874002629309904	protein_coding	chr20	643	4.03797169273824	397.662950107898	0.120055306223888	No
Feature_253	GENE253	20.1612079306985	0.0486184747687966	0.000140150389691796	protein_coding	chr22	195	110.795621372635	209.100814796121	0.00200831407731003	No
Feature_254	GENE254	648.750040170128	2.42989793084369	0.118674659121123	lncRNA	chr18	421	100.459126955266	99.9932529142126	0.14402264456447	No
Feature_255	GENE255	10345.0637133135	-1.77775703147657	0.0410902551900456	lncRNA	chr14	6308	30.8317323988183	335.042179575922	0.0819247232895934	No
Feature_256	GENE256	30.4265533489164	0.959645550365055	0.00010307803638835	lncRNA	chr13	6247	21.0061635435572	79.4442349358241	0.00184067922122053	No
Feature_257	GENE257	63.6817558684667	-1.31223399921408	0.0370034687174449	protein_coding	chr8	1709	6.06199290754167	3.12104292348741	0.0783275562139846	No
Feature_258	GENE258	453.234589305205	-2.17703169456133	0.000209515533783332	lncRNA	chr18	1666	13.2466027636885	25.8465495689514	0.00236295714793232	Yes
Feature_259	GENE259	31.6902702132861	2.1822617962154	0.0344190434378791	protein_coding	chr21	2146	5.59140332965732	13.0119726533187	0.077053610458431	No
Feature_260	GENE260	154.74677948787	-1.1384546433156	0.0335079247832995	pseudogene	chr9	7752	437.471142986575	87.2882275517362	0.0756956132152851	No
Feature_261	GENE261	3575.60091522786	3.2416202611812	0.0891769094742236	protein_coding	chr21	5046	3.1990952422747	6.92238931304576	0.121384178050214	No
Feature_262	GENE262	4554.46129028678	-1.37397689116748	0.013667159112831	protein_coding	chr20	4080	5.98642430681908	109.22531866726	0.0519906061475261	No
Feature_263	GENE263	1053.2297374645	1.31399340713726	0.070441892697706	pseudogene	chr20	1918	123.838721348925	108.233136762357	0.107376377352518	No
Feature_264	GENE264	3.93972467856467	2.22138443046941	0.0488768007520263	protein_coding	chr17	1880	4.50453212051515	293.409312502939	0.0879079150216301	No
Feature_265	GENE265	352.48503164581	4.28144146013266	0.169205711244611	pseudogene	chr12	713	279.241248938672	349.865205289286	0.185940342027045	No
Feature_266	GENE266	5778.69429625793	-1.66194361826479	0.189047781224494	lncRNA	chr19	132	73.9813461463003	16.2858521833432	0.20183037141405	No
Feature_267	GENE267	3080.93251122573	0.336185767271795	1.85877618207887e-05	pseudogene	chrY	3322	485.362759313906	912.910622773369	0.00107237087427627	No
Feature_268	GENE268	250.374754821231	1.87164889239811	0.00684384952436335	protein_coding	chr21	550	48.6191222729105	77.3766486373789	0.0349175996140987	Yes
Feature_269	GENE269	0.472449450231159	-1.00333340572962	0.0797566862407015	protein_coding	chr5	1528	85.7099399407376	18.0889691576448	0.114702808591613	No
Feature_270	GENE270	469.851457558582	1.18970692770236	0.0545961463507491	pseudogene	chr10	2718	123.246922297106	6.51173937834976	0.0926405198259317	No
Feature_271	GENE271	1693.20632421909	-0.861302338272741	0.0383242111441043	pseudogene	chr8	4539	78.3748013412795	1253.60157169992	0.0794551241718501	No
Feature_272	GENE272	452.373854329573	-2.26667810534558	0.120320749324427	protein_coding	chr8	4114	77.5321433802865	178.453490559336	0.145206295920315	No
Feature_273	GENE273	597.96447775554	-4.47434311953926	0.0300776945045681	protein_coding	chr22	1806	90.5486673682543	382.67960027663	0.071161737786833	No
Feature_274	GENE274	1186.67841115762	1.02927914488628	0.0161783721730967	lncRNA	chr11	1587	25.2927531250286	22.8018921810312	0.055916032856325	No
Feature_275	GENE275	149.698857561158	-0.683814230325845	0.0128811503451547	lncRNA	chr6	6651	35.9562347911988	192.084444854958	0.050448369497995	No
Feature_276	GENE276	10667.3778505354	3.43575485763858	0.137350085417828	lncRNA	chr4	6860	680.02023390164	4.09914869874441	0.159900689535005	No
Feature_277	GENE277	1307.6455377469	-2.23275581731592	0.0396743323479278	protein_coding	chr14	1158	93.8400618387422	15.8442129553302	0.0805297679592581	No
Feature_278	GENE278	18.0532247180834	-0.976959238325695	0.0830332979531914	protein_coding	chr4	1164	148.129186536619	29.5010524699281	0.117058220798672	No
Feature_279	GENE279	12758.3168636888	1.61466458681552	0.110565364510266	pseudogene	chr16	2725	30.467351988292	0.307267972192493	0.137405175447721	No
Feature_280	GENE280	8193.91711333821	-0.522017483341572	0.0445961823897195	lncRNA	chr4	14073	242.212608057719	10.4314702047577	0.0839325891901872	No
Feature_281	GENE281	3165.8754797548	0.976119835653158	0.00732870693673973	lncRNA	chr22	3314	150.666511404973	137.364580030255	0.0363426454070437	No
Feature_282	GENE282	6.31815032063059	5.95224881226584	3.2875330044104e-05	miRNA	chr14	1531	40.4034563712405	400.236855098472	0.00125956032837374	Yes
Feature_283	GENE283	97.1964454143316	4.35363118261851	0.0247488316884984	protein_coding	chr6	969	84.1585309430407	29.4893242147131	0.0660556005920775	No
Feature_284	GENE284	1975.9104199046	0.102774222413676	0.0141264738137429	protein_coding	chr9	3639	20.2246198202713	42.8815438168329	0.0525799273464376	No
Feature_285	GENE285	450.025847023396	-1.67619089047083	0.0609448102066503	pseudogene	chr17	3831	214.603580874076	14.5757769860108	0.0974597178144727	No
Feature_286	GENE286	962.978185750078	-2.16923001861684	0.123116672258628	protein_coding	chr15	386	26.4626028392227	51.1852878941026	0.147504000309858	No
Feature_287	GENE287	188902.043660923	-2.4047441839227	6.46725258060529e-05	protein_coding	chr2	6090	141.820638445132	17.143559262472	0.0015333143379778	Yes
Feature_288	GENE288	52.1460892905821	-0.853019409409411	0.179323055734058	pseudogene	chr9	3872	558.017357227912	15.390454896961	0.194353022833155	No
Feature_289	GENE289	2.04827855820609	-2.42199511079957	0.292510588454869	protein_coding	chr16	7474	1034.43597209459	17.8923203779851	0.297266858185842	No
Feature_290	GENE290	799.701218534361	1.19558599555805	0.0357114699356991	protein_coding	chr14	2668	14.9306014694838	101.436327550216	0.0778664204221003	No
Feature_291	GENE291	72.3132876275253	2.84779157816787	0.0616985000512239	protein_coding	chrY	1650	20.6309631850248	6.75956247694122	0.0983504251613559	No
Feature_292	GENE292	1230.40988464671	-0.886597251116691	0.0792399118976936	protein_coding	chr3	3367	116.307908751001	651.780268105116	0.114375157449104	No
Feature_293	GENE293	52.9335943153496	-2.08066693134858	0.01681725751965	protein_coding	chr3	1094	21.5447075189695	535.742387101671	0.057103168071405	No
Feature_294	GENE294	101736.223731674	-2.54779415681449	0.0856192216243758	pseudogene	chr15	9693	20.046047024171	83.8233575689969	0.118695778592018	No
Feature_295	GENE295	296.111203436408	1.54030322402359	0.0347274021871854	protein_coding	chr2	793	1117.70064566128	56.2551417833661	0.0773613763936724	No
Feature_296	GENE296	122.322528784692	0.138699536696728	0.000525087828538699	lncRNA	chr11	3808	1015.24913830458	6.79872488886607	0.00477352571398817	No
Feature_297	GENE297	266.226186136724	-3.80970950287653	0.00430689991910125	protein_coding	chr3	4418	158.216229594276	1.66903479461068	0.0266956606555863	Yes
Feature_298	GENE298	3485.6452582404	-0.247510354291141	0.0416177594311134	protein_coding	chr13	2078	436.84884134245	832.108656284808	0.0819247232895934	No
Feature_299	GENE299	514.580092136918	0.000656754426876668	0.0336170007663367	pseudogene	chr13	4030	20.664886698453	3.4193036311765	0.0757784803245946	No
Feature_300	GENE300	6.9306815211853	-1.68755668945771	0.01678990301039	protein_coding	chr19	1367	57.2705050330768	1130.77830745627	0.057103168071405	No
Feature_301	GENE301	398.795231316165	-2.44266674085785	0.0135653625943027	protein_coding	chr2	15473	218.24824825516	95.8449235402851	0.0519906061475261	No
Feature_302	GENE302	2698.91580907725	-0.905971987231014	0.0274033272823934	pseudogene	chr20	10102	360.40940432465	15.861052413227	0.0694657527870409	No
Feature_303	GENE303	444.734414291969	-1.40463986256226	0.000398982180210957	protein_coding	chr6	1749	14.1702925139351	63.8386630949378	0.00383636711741305	Yes
Feature_304	GENE304	2534.31928676837	-1.34876077097025	0.181943936864203	protein_coding	chrY	10541	7.17455603299567	6.10884138611887	0.195955551558207	No
Feature_305	GENE305	279.728204214811	-10.133302038138	6.92857868806333e-06	protein_coding	chr11	3564	2135.68308494078	0.0416838881636214	0.00090079349049582	Yes
Feature_306	GENE306	349.073206708079	-0.298665809565746	0.157234027071478	protein_coding	chr13	245	1882.83480620021	189.106131278913	0.175223655726016	No
Feature_307	GENE307	1347.38865054023	1.89737917994026	0.150159378019758	protein_coding	chr15	6159	510.154216662767	42.0404404313617	0.169607731197016	No
Feature_308	GENE308	4828.82811995068	2.31272492104714	0.281034258039638	protein_coding	chr4	4318	220.771773607597	169.189410171525	0.286574702283791	No
Feature_309	GENE309	17.8858742796746	4.14870497179523	0.0582855041900068	protein_coding	chr3	953	6.63671113009086	28.1640047026079	0.0953416099073176	No
Feature_310	GENE310	371.029356639749	0.530579940642917	0.022649646689879	protein_coding	chr20	2368	394.920935384916	103.137216089847	0.0645322745164079	No
Feature_311	GENE311	337.847478593244	-2.10400765828093	0.0379823507696712	protein_coding	chrY	11030	33.8136401197088	99.6063073592409	0.0792672916678269	No
Feature_312	GENE312	60.5033276299776	1.00468447243726	0.0233461661474608	protein_coding	chr22	2764	66.8124088681962	87.9866686954455	0.0645322745164079	No
Feature_313	GENE313	30.3896350402761	2.19969004624373	0.0593132272826518	protein_coding	chr17	6238	1.04176607087013	2.88818756752199	0.0960797418185504	No
Feature_314	GENE314	83.3601281300781	3.77300966082835	0.370979288065717	protein_coding	chr5	5814	349.157494406804	237.726694328795	0.371474587515738	No
Feature_315	GENE315	1749.38451621088	1.62250700137879	0.263004952204889	pseudogene	chr22	1063	76.8005424140866	63.0653277912376	0.270025618280173	No
Feature_316	GENE316	142.478820350196	2.83648761758792	0.0286774729687468	protein_coding	chr1	4263	10.791351330501	337.667181407965	0.070386695056863	No
Feature_317	GENE317	56.7003552551326	0.878339803405907	0.181096035786206	lncRNA	chr9	4884	49.0365882768647	68.7868604310833	0.195427376747704	No
Feature_318	GENE318	607.007288690797	-2.5550032172022	0.00425350402139841	protein_coding	chr13	4658	7.36331841725691	332.25365046299	0.0265844001337401	Yes
Feature_319	GENE319	18.3240501382364	-1.72274641042289	0.173362290551916	protein_coding	chr21	722	23.0883876619246	120.75516827393	0.189122498783909	No
Feature_320	GENE320	5512.0089729821	3.77397174994218	0.0791408718226704	pseudogene	chr18	2107	161.894211637075	1419.83131737758	0.114375157449104	No
Feature_321	GENE321	120.122428411079	1.40817462636581	0.0518113203194889	protein_coding	chr21	297	94.4571550140203	169.932198344982	0.0907908650458333	No
Feature_322	GENE322	647.30787357866	-1.33544105066406	0.123453345395341	lncRNA	chr15	5393	156.982987050831	128.720829046854	0.147789320106154	No
Feature_323	GENE323	458.296259105933	-1.41142868411431	0.0209102091248929	protein_coding	chrX	4370	30.8047481292321	142.62578405452	0.0625014395958927	No
Feature_324	GENE324	403.18613460439	-1.84143715982875	0.0126892809844914	protein_coding	chr5	8604	1018.9166459058	200.192255874771	0.0498270195726101	Yes
Feature_325	GENE325	37177.3545449637	0.296946583992057	0.0427690451382275	protein_coding	chr13	3037	10.3573197455337	150.128659701988	0.0828600024257191	No
Feature_326	GENE326	51.2481801041525	-1.1000763889842	9.49535008844034e-05	lncRNA	chr16	2703	229.816660952017	22.5886584465741	0.00181548617200587	Yes
Feature_327	GENE327	7070.42684065738	-1.8835379082226	0.0780174723965695	protein_coding	chr21	2358	122.832745436823	317.889734664104	0.113576332081433	No
Feature_328	GENE328	436.563119671147	2.42839803727785	0.17035098529992	lncRNA	chr20	1066	24.5103882362445	27.7076224977401	0.186788361074474	No
Feature_329	GENE329	49.9981241004436	0.0371328660004521	0.0466220925673279	lncRNA	chr22	2186	158.238980224638	546.410375495135	0.0858521661091374	No
Feature_330	GENE330	339.709512511839	1.5156633989151	0.00749126981325258	lncRNA	chr7	998	1992.40877528906	452.143110968178	0.0364950910989453	Yes
Feature_331	GENE331	2609.53994248096	-0.760125399992013	0.0456940710078113	protein_coding	chr14	38378	25.7456509248362	124.610620197412	0.085001729820622	No
Feature_332	GENE332	139.240571034193	0.349897426694438	0.022544649421731	pseudogene	chrX	2801	8.78584706299765	340.082439982436	0.0645322745164079	No
Feature_333	GENE333	58.5449252214366	4.54750255970894	0.000284996935823734	lncRNA	chr18	1594	11.5007533329725	3197.06845014788	0.00301053101222255	Yes
Feature_334	GENE334	591.055704058008	1.35144799086494	0.0744331095129671	protein_coding	chr18	3104	63.7202742665334	23.0843170399317	0.110983761699255	No
Feature_335	GENE335	4776.63743734346	1.88256248582514	0.0549821316725064	pseudogene	chr20	21313	15.5580558610227	56.9637755935188	0.0928752224197744	No
Feature_336	GENE336	335.745745374828	-3.6532601450279	0.0281804557451803	pseudogene	chr3	7023	10.4584148437896	176.228894132599	0.0700130950339867	No
Feature_337	GENE337	12.5840937554866	0.354408762593126	0.0944269163101924	protein_coding	chr22	68104	18.3930435254964	1.98056422522512	0.125345464128574	No
Feature_338	GENE338	15.3837266406731	-0.383615723894538	0.0182353540403304	lncRNA	chr2	949	237.286193397308	7.52669640480009	0.0594631110010773	No
Feature_339	GENE339	59.0870445071965	-1.30039742001966	0.0428110012532882	protein_coding	chr7	4220	88.708730459003	18.2772451740276	0.0828600024257191	No
Feature_340	GENE340	108.010634142988	-1.12139268252	0.0841048158610301	protein_coding	chr18	2143	0.949878708008744	538.30188320943	0.117736726327208	No
Feature_341	GENE341	382.386675970159	3.35153158659989	0.0812582009817885	miRNA	chr16	3752	45.5058135863976	11.6798008103935	0.115779448552682	No
Feature_342	GENE342	2156.50724887734	0.861069200878481	0.0852697750565236	protein_coding	chr2	5043	30.8326691238889	20.2469308773106	0.118320686942447	No
Feature_343	GENE343	136.109186231368	-0.289213240714493	0.275173467215111	protein_coding	chr4	5842	27.9776117556995	8.78634769437959	0.28098039538643	No
Feature_344	GENE344	24.9107775141089	1.8780514242882	0.0247985231473934	protein_coding	chr16	1737	15.6154101235795	2.73402212199867	0.0660706655792009	No
Feature_345	GENE345	1840.44926617045	-1.09099349904658	0.0200052066746878	protein_coding	chr4	1567	433.728882317559	350.60274224997	0.0614289036778621	No
Feature_346	GENE346	803.231062683166	0.610941598148842	0.000261943270523165	pseudogene	chr22	2160	12.5855686139124	176.044486534052	0.00284720946220832	No
Feature_347	GENE347	7283.50639963435	2.89372462670511	0.0337227563638061	protein_coding	chr15	3484	61.7978228990076	105.170443049743	0.0758382826772251	No
Feature_348	GENE348	6.0122427659361	-0.665256172301072	0.0672156158469848	pseudogene	chr7	2398	274.191809868417	72.5082250769703	0.103941673990183	No
Feature_349	GENE349	501.848219428005	-1.59831254452643	0.0184633783902276	protein_coding	chr5	60685	111.531941092948	64.9031567497221	0.0595592851297663	No
Feature_350	GENE350	11889.4262639361	-1.09658549026481	0.046215013816426	lncRNA	chr7	7127	54.0337490413711	157.63969594315	0.0855833589193074	No
Feature_351	GENE351	2466.20177140303	-2.10159240903884	0.0551383456565989	protein_coding	chr4	1032	10.2338528699062	12.2275907945871	0.0930343290043851	No
Feature_352	GENE352	50.3308362298914	0.505324982066657	0.0178983583778409	protein_coding	chr2	391	4.01318403577724	6.82057456460671	0.0590462075187729	No
Feature_353	GENE353	2518.25433667764	0.655723707990595	0.0476155247634379	protein_coding	chr10	16176	17.8625988003049	62.4076064087139	0.0868577763679294	No
Feature_354	GENE354	45.6125466727592	1.71134480098101	0.0783221272161999	protein_coding	chrX	1802	190.38220651534	54.9711400525738	0.113730097603388	No
Feature_355	GENE355	129.866398989048	3.60352454325499	0.127965306102645	lncRNA	chr5	15269	25.6140111502189	22.7043272497024	0.151902293203858	No
Feature_356	GENE356	7854.45131507492	2.81048162349747	0.0221016924683812	protein_coding	chr10	1805	40.1214513027928	73.9187441007392	0.0640528295982899	No
Feature_357	GENE357	195.319508054257	-5.50348389419693	6.95102499883271e-05	protein_coding	chr7	1643	54.3355150893959	1.47340821435002	0.0015333143379778	Yes
Feature_358	GENE358	3201.47001314577	3.99821770894551	0.00281356897603755	protein_coding	chr16	3216	339.111153843633	4.96165323222576	0.0202901608848862	Yes
Feature_359	GENE359	194.791689394421	0.278556975184295	0.22639270337263	protein_coding	chr19	3109	19.3286344014741	124.58501038585	0.2368124512266	No
Feature_360	GENE360	7.8388644877798	-0.773338206879447	0.0356082285175379	protein_coding	chr11	687	20.8490438181716	36.9985863118018	0.0778605579829547	No
Feature_361	GENE361	48.3255669779978	3.71127138088695	0.0932940868164367	protein_coding	chr20	3608	222.594054685856	11.0002987013194	0.124792813199182	No
Feature_362	GENE362	26.541255801736	0.85771076895256	0.101754189390236	protein_coding	chr22	4738	39.7204461342299	41.399510781284	0.130231471062589	No
Feature_363	GENE363	120.214010139162	3.46158027917954	0.0585137556936404	protein_coding	chr19	5073	150.146062258859	23.2655910375458	0.0955066741463119	No
Feature_364	GENE364	174.029004434645	-0.0870473482786397	0.00743408424027608	protein_coding	chr1	3376	78.8100528422986	80.5419427341522	0.0364950910989453	No
Feature_365	GENE365	274.954402092538	-1.46217161627502	0.107526712710131	lncRNA	chr12	1017	1017.15443920552	49.0010790628729	0.135424071423339	No
Feature_366	GENE366	219.616299081324	-3.93192815244126	0.144737506067155	pseudogene	chr21	7854	156.833378908084	58.4265143995284	0.16535130167611	No
Feature_367	GENE367	45729.78449094	2.25373063037704	0.00394466250952826	lncRNA	chr6	1765	24.007907221878	25.332890957087	0.0253191423267164	Yes
Feature_368	GENE368	12.6164832919547	-1.77616877686823	0.0103159579426877	protein_coding	chr11	831	39.8304094696111	80.7530576084654	0.0444341369351422	Yes
Feature_369	GENE369	143.01353100993	1.74271852078398	0.00844024665854639	protein_coding	chr12	1278	222.871111482623	107.761060863869	0.0391961919127542	Yes
Feature_370	GENE370	965.555728722031	0.239787133232682	0.0840854240744862	protein_coding	chr13	1289	74.7822733145687	20.7607388403272	0.117736726327208	No
Feature_371	GENE371	23649.6989520421	0.944869889606808	0.0154129587087309	pseudogene	chr17	6227	4.3294293487703	1.6997792039466	0.0546804660921462	No
Feature_372	GENE372	503.359556748491	2.53327981964012	0.0291042448963547	pseudogene	chr12	29617	67.4347485991068	43.661013266885	0.0705483177228975	No
Feature_373	GENE373	8936.2987377286	-0.970632757893804	0.215154475880767	protein_coding	chr6	4872	230.481130261714	131.020754430858	0.226002600715091	No
Feature_374	GENE374	6.61018182213229	-0.923067172368686	0.00627549007071923	lncRNA	chr11	2934	11.7072420884453	1988.98534408702	0.033739193928598	No
Feature_375	GENE375	15001.2875556846	-0.46351667455753	0.00664379784197023	protein_coding	chr7	4612	179.265135812977	223.358992536361	0.0347236821008897	No
Feature_376	GENE376	71.7795467191713	2.12070754487637	0.0716404316628922	protein_coding	chr12	1282	11.7335551529794	2.86911615209925	0.108630980709727	No
Feature_377	GENE377	202.132270257364	-0.949571409002544	0.176118992763044	protein_coding	chr16	1808	84.0491535992273	519.085408154244	0.191433687785918	No
Feature_378	GENE378	25.1901513895056	-0.351020561915429	0.174149368241364	protein_coding	chr8	4230	119.724610449881	1830.90931910818	0.189705194162706	No
Feature_379	GENE379	563.785179242323	1.59264899817829	0.0415160595417922	lncRNA	chr11	1609	3.60549477436851	523.721225824048	0.0819247232895934	No
Feature_380	GENE380	35008.5511544399	1.55749063170614	0.0326528333800922	protein_coding	chr4	1790	43.0007625062449	112.060116485076	0.0746496424575819	No
Feature_381	GENE381	172027.286925579	1.59360513249219	0.000973558698342601	protein_coding	chr11	1071	53.2390787477241	10.9527981559758	0.00839274739950518	Yes
Feature_382	GENE382	27.3284352591952	0.0981031456726751	0.000202887106572015	lncRNA	chr11	6351	9.4974450194415	20.9529170816375	0.00235717400211322	No
Feature_383	GENE383	1359.47350623409	3.35549691327322	7.98291695429574e-06	protein_coding	chrX	7341	43.8945993107758	366.163572314675	0.00090079349049582	Yes
Feature_384	GENE384	12981.8089747457	1.25836950640014	0.000164443377786204	protein_coding	chr2	8347	56.4007920756074	544.01371476773	0.00214200606901462	Yes
Feature_385	GENE385	247.363263043649	-1.26563007630565	0.0227617133671081	protein_coding	chr16	5763	11.7425168072611	17.5442358232605	0.0645322745164079	No
Feature_386	GENE386	233.822669574609	3.60876896160219	0.14295201337655	protein_coding	chr6	9203	119.882473185085	23.1790078575331	0.164061224227104	No
Feature_387	GENE387	188.303517094744	-3.7260219460285	0.0025399556426078	protein_coding	chr5	28901	17.5245099226416	13.8123053835307	0.0187815881603657	Yes
Feature_388	GENE388	1798.27258891525	1.69105676242611	0.100351617963318	protein_coding	chr13	2591	9.46525775699104	24.3841299394683	0.12943028972053	No
Feature_389	GENE389	13274.1461917943	0.683335365789212	0.0135055157476907	lncRNA	chr8	2280	264.591192895135	10.5869326380945	0.0519906061475261	No
Feature_390	GENE390	2250.8189417789	0.0455552122869375	0.0756869873554339	protein_coding	chr7	1585	41.1493335335319	1010.8638924637	0.111742599442078	No
Feature_391	GENE391	898.269411166588	-1.22279997689329	0.122192147610997	lncRNA	chr19	24921	483.472894594033	35.5121644420045	0.146630577133196	No
Feature_392	GENE392	189.677485580593	-0.521053544949506	0.0500115972773993	protein_coding	chr13	4231	7.16030495727695	59.0932938442335	0.0891624348792593	No
Feature_393	GENE393	1402.30377101732	3.61134062928608	0.0866333346490648	protein_coding	chr11	854	62.7373035660093	35.5768500993202	0.119329662051054	No
Feature_394	GENE394	102.120930606933	-0.193998534007301	0.0581946580399856	protein_coding	chr17	3778	38.4189290571928	766.088616617966	0.0953416099073176	No
Feature_395	GENE395	200.70953048677	-0.768973399570115	0.0727562519409414	protein_coding	chr16	2170	4.84325687816138	325.37718313578	0.109243621532945	No
Feature_396	GENE396	6255.92070916945	-1.75672428501003	0.0870321547940969	protein_coding	chrY	3596	162.96895299811	17.3348917034569	0.119659241238447	No
Feature_397	GENE397	1218.08194026793	-0.991157043873837	0.0199922576075273	protein_coding	chr5	1550	106.647554272412	809.562092761959	0.0614289036778621	No
Feature_398	GENE398	736.965246019026	-0.168584907148904	0.0186708534052762	pseudogene	chr5	2632	86.1741073539826	33.96365363113	0.0597148829593055	No
Feature_399	GENE399	212.933702546949	-2.71544413410999	0.0205728661429904	protein_coding	chr10	8024	34.673261468659	607.756232992805	0.0617185984289711	No
Feature_400	GENE400	4136.40467579494	2.28539563353415	0.0640658363663891	lncRNA	chr21	733	342.509321086892	36.4620627441973	0.100944069905025	No
Feature_401	GENE401	11353.5013399555	0.195654074894377	0.0803496621218169	miRNA	chr4	762	36.1655494666639	21.3398409900129	0.115114129114351	No
Feature_402	GENE402	45.9163191222746	2.93004205719352	0.00825369419506798	protein_coding	chr9	2500	16.3030733184415	58.8915684676398	0.0385686644629345	Yes
Feature_403	GENE403	463.458751103517	1.98087170544858	0.100560399258647	protein_coding	chrX	896	81.8341202827027	14.8489062974199	0.129476908916713	No
Feature_404	GENE404	456.079566841177	2.82877350144455	0.0763901302348773	lncRNA	chrY	2889	19.8819001476435	138.052357433276	0.112228398973865	No
Feature_405	GENE405	95.0222124086262	-2.67179553862668	0.0942428977481796	protein_coding	chr18	28287	1.04898186795407	38.8988506100591	0.125211998779689	No
Feature_406	GENE406	33.2200417185274	1.15916727678652	0.161578045463328	protein_coding	chr3	1965	82.5168968887722	46.4220024479718	0.179265582984461	No
Feature_407	GENE407	400.982606070702	-0.723642428597296	0.0901374576447349	pseudogene	chr6	1797	39.1026444595424	39.466023785881	0.122137476483381	No
Feature_408	GENE408	2077.20746767675	-0.093704899303572	0.00164693884122847	lncRNA	chr14	217	145.430086668305	798.085942248359	0.0132107393681428	No
Feature_409	GENE409	16189.298191173	-1.19895494282354	0.0111846471815604	pseudogene	chr3	4458	122.529691857785	397.867356137058	0.0462239367110285	Yes
Feature_410	GENE410	3.41138384732305	0.430208986445666	0.0646888759360233	protein_coding	chr1	609	78.9277524167014	59.9971378863786	0.101215123317984	No
Feature_411	GENE411	69.6791627423253	0.187262970958082	0.0138813267253525	lncRNA	chr6	2797	31.6814052813143	244.344939331437	0.0520549752200718	No
Feature_412	GENE412	185.197802199845	-4.23966883026269	0.0043521154858218	protein_coding	chrX	3995	17.2196181228845	145.636424973457	0.0268649104063074	Yes
Feature_413	GENE413	6.30982172469039	3.7507495908287	0.00018857016710424	protein_coding	chr5	429	149.062782090752	1809.12063591998	0.0022831571537167	Yes
Feature_414	GENE414	61.7853570542681	0.679248118178343	0.000190263096143058	lncRNA	chr12	18553	797.730706365962	3.63583913987382	0.0022831571537167	No
Feature_415	GENE415	57.7787234810315	-4.27619121690383	1.40786832650954e-05	protein_coding	chr22	1049	14.3663536702515	25.3675863229462	0.000918174995549697	Yes
Feature_416	GENE416	66.2592945652899	-2.20285567184627	0.0511812677957503	protein_coding	chr16	7136	347.441251758099	31.6933427658671	0.090213750521299	No
Feature_417	GENE417	1.69539118553686	-1.3804897765942	0.000535440432072417	lncRNA	chr20	1400	896.1557705635	221.149470250857	0.00483831715728088	Yes
Feature_418	GENE418	687.833206216145	-3.16726984442249	0.075939171194023	lncRNA	chr20	717	572.326963751693	848.820025723905	0.111931124549956	No
Feature_419	GENE419	83.1122961780097	0.275532133027672	0.010338908490674	pseudogene	chrY	1178	29.2156278765604	23.8186114291243	0.0444341369351422	No
Feature_420	GENE420	18055.9036910521	3.00468790992565	0.0378419352565203	pseudogene	chr9	2944	65.2627039007895	5.51616962688392	0.0791672285701262	No
Feature_421	GENE421	2950.97196148636	0.385763174296545	0.107423824706139	protein_coding	chr19	2334	5.25739669078959	762.150860189524	0.135410239029128	No
Feature_422	GENE422	10.656564499182	1.05430946904765	0.0147940827092529	protein_coding	chr13	3573	36.9956176749954	202.519650850772	0.0539023190679185	No
Feature_423	GENE423	515.939005714275	-2.96641258240476	0.0251395588641925	protein_coding	chr15	7615	24.8794198674058	9.33548556504177	0.0665301395051339	No
Feature_424	GENE424	91.4298982604812	-3.07840144661881	0.0442213198669949	protein_coding	chr6	942	206.410119670328	26.545008080215	0.0835415362726604	No
Feature_425	GENE425	3717.11430429884	-3.94430470242302	0.000209103192664764	protein_coding	chr10	595	17.3529536333206	0.949959148910847	0.00236295714793232	Yes
Feature_426	GENE426	460.667276169222	1.44213995949644	0.0328510647388306	miRNA	chr11	1838	20.547195946763	28.9838981105182	0.0746496424575819	No
Feature_427	GENE427	100.227332950424	-1.76900388937309	0.0845184219864811	protein_coding	chr20	609	62.4208278840051	260.181630862127	0.117932681841602	No
Feature_428	GENE428	1207.11994474578	1.11719705141711	0.0645271552113466	protein_coding	chr4	2242	14.4428528707044	567.583943367176	0.101139741710575	No
Feature_429	GENE429	590.82531392886	-0.437475009692579	0.00417436607359622	protein_coding	chr12	4242	4.20759995723372	163.859772608371	0.0263090298756064	No
Feature_430	GENE430	267.3225670818	0.767246964773195	0.164824705046051	protein_coding	chr11	1396	105.146954984007	2.71118372739396	0.182193852298509	No
Feature_431	GENE431	62926.7451664178	-2.07824022049368	0.0295405490002011	protein_coding	chr17	1440	4.1470193907602	13.3385010080359	0.0705671768813751	No
Feature_432	GENE432	107.397326002274	-1.89798449714165	0.329077835918219	protein_coding	chr3	341	33.2282939119693	51.220463123895	0.330198923751243	No
Feature_433	GENE433	124.341593887212	-0.208321907966904	0.037995455139445	protein_coding	chr9	2964	300.838454974189	18.5959573239731	0.0792672916678269	No
Feature_434	GENE434	8.45838020330724	-0.417422205447815	0.00115267899072748	protein_coding	chr13	1847	97.9840411162547	9.0540375807924	0.00960565825606231	No
Feature_435	GENE435	364.557099866168	-3.57746039050435	0.026957808116193	protein_coding	chr15	5739	130.671740309963	103.223177850161	0.0688870735507487	No
Feature_436	GENE436	3736.44821361353	1.07416884217301	0.247033969505704	protein_coding	chrY	3539	12.1465936069211	89.8110036719966	0.255905355150937	No
Feature_437	GENE437	2.27397720860498	-3.89939214018568	0.169569415801881	pseudogene	chr14	13601	8.13107154094528	105.534468942415	0.186067391150565	No
Feature_438	GENE438	215.904720121452	-0.830468923106432	0.216881669386848	lncRNA	chr8	354	188.076858020298	212.247883891461	0.227498254601589	No
Feature_439	GENE439	21.0284005958268	0.110259341186036	0.208252400123417	protein_coding	chr16	6900	8.77134064663851	538.281960390895	0.219886584332267	No
Feature_440	GENE440	14836.463245499	-1.40399943817754	0.0230225124907853	protein_coding	chr11	1904	400.43024709297	15.3261906791808	0.0645322745164079	No
Feature_441	GENE441	12024.9489205924	-2.80767806514795	0.0162922658425681	miRNA	chr5	940	93.6556946311734	84.7290787991549	0.0561802270433383	No
Feature_442	GENE442	930.997990042583	-0.797647861785041	0.0064966799325218	pseudogene	chr18	1647	58.6965933634886	413.38111438024	0.0344346992889848	No
Feature_443	GENE443	14376.4280163659	-0.485855918085143	0.000203290463382083	protein_coding	chr11	2428	86.99648726463	28.7506606554684	0.00235717400211322	No
Feature_444	GENE444	46.1411590540191	-1.8481569025468	0.00548143878355132	miRNA	chr17	1392	8.31514892097117	26.2051419142048	0.0312629588415475	Yes
Feature_445	GENE445	4344.34080371244	-2.71448600083151	0.0392215214597259	protein_coding	chr11	4416	112.356768810906	67.1930394345614	0.0801529730103391	No
Feature_446	GENE446	93.4541767957979	-2.38920896550257	0.0229689121559589	protein_coding	chr3	487	254.838039950784	7.47704866260252	0.0645322745164079	No
Feature_447	GENE447	899.999138691198	-2.32534622886626	0.000234639440446467	protein_coding	chr22	3038	13.1419883865284	2.56505248317214	0.00262656090052015	Yes
Feature_448	GENE448	190.854232937049	-0.905253773441899	0.0045719917958538	protein_coding	chr17	4063	41.9587425347136	51.6675245017425	0.0277651323634846	No
Feature_449	GENE449	201.067825566336	2.83897038632268	0.0638311565802204	protein_coding	chr12	25305	15.2358895823445	67.3783867314061	0.100892239062519	No
Feature_450	GENE450	1580.1702854641	-2.57136228903143	0.108084297080336	protein_coding	chr8	7080	63.0521821619163	37.0377707268355	0.13565790106171	No
Feature_451	GENE451	15.4939111216835	0.762297878723956	0.0314905610197069	protein_coding	chr16	605	28.3337942353593	106.717471271642	0.0727824985047155	No
Feature_452	GENE452	215.446762528704	-0.834937202195548	0.0836422684863229	lncRNA	chr15	810	237.491005171902	15.5463159751628	0.117475096188656	No
Feature_453	GENE453	618.636853601246	0.185722841575472	0.105751858964195	protein_coding	chr13	2365	9.28673000285139	99.5074390536026	0.133976172674234	No
Feature_454	GENE454	147.132170686899	-1.32716907155244	0.0196744177478297	miRNA	chr4	4328	46.9183580381154	6.55834879533041	0.0613299071192828	No
Feature_455	GENE455	524.082231362189	1.60565477901511	0.0968036649475272	protein_coding	chr16	7065	58.0665651193386	67.255685300886	0.127038930377332	No
Feature_456	GENE456	181.780157871336	-3.40616529078911	0.137674392216164	protein_coding	chr10	6915	3.59657879461417	22.702426737668	0.159962500638455	No
Feature_457	GENE457	23060.1163584136	0.307814145129686	0.165744048253534	pseudogene	chr3	2419	37.3007422220471	67.3036369139654	0.18280593557375	No
Feature_458	GENE458	2405.40003570823	0.0521509998427263	0.00310572584656446	protein_coding	chr19	19286	13.734092487195	92.8986448340265	0.0219744753294656	No
Feature_459	GENE459	669752.436003224	2.11172675817022	0.196189294341369	protein_coding	chr7	1236	20.1229667997425	11.3213938778742	0.208268889958991	No
Feature_460	GENE460	55.2741853552297	-0.987655303142219	0.000120838962422793	protein_coding	chr1	3093	158.879261800625	42.7266135692874	0.00189961835565815	No
Feature_461	GENE461	3089.96420814399	0.993192778746073	0.0325175985974983	pseudogene	chr17	2583	181.78181024371	129.539315071643	0.0745542670090801	No
Feature_462	GENE462	76502.3719583866	1.75838940040207	5.69496402004114e-05	protein_coding	chrX	1091	8.03423543610681	380.761348343274	0.00152543679108245	Yes
Feature_463	GENE463	856.153889880511	-1.29382550137098	0.104082006695144	miRNA	chr18	2284	47.2231819250654	812.23130744959	0.13230763562942	No
Feature_464	GENE464	26.9050000662008	-0.167525529575069	0.245378983438609	protein_coding	chr10	8455	5.08415892159734	345.829581877327	0.254479810095469	No
Feature_465	GENE465	32.5961357311288	-0.267242400019038	0.11287046678395	lncRNA	chr10	7347	192.497384904775	90.3103439644081	0.139346255288828	No
Feature_466	GENE466	369.246184298952	2.23920771094838	0.0739534714024372	pseudogene	chr19	818	23.6440100703081	226.21557834732	0.110488254087307	No
Feature_467	GENE467	10644.630888959	0.478441945165208	0.0583913379937688	pseudogene	chr12	3839	240.05763330528	1143.08358717557	0.0954106829963542	No
Feature_468	GENE468	2633.32139601218	0.58120443171571	0.101527273424997	pseudogene	chr11	4672	8.20461550408195	35.9197057656926	0.130199516552441	No
Feature_469	GENE469	1.92337062542999	4.68720283683727	0.000374903078172962	protein_coding	chr12	10666	371.779196897384	8.73731924014187	0.00367552037424473	Yes
Feature_470	GENE470	70.0433774393502	0.832596224772799	0.0711179509445957	miRNA	chr9	1439	21.8899919904572	22.6651865729247	0.107972597587949	No
Feature_471	GENE471	394.397313766152	0.724962155738563	0.0411268314932604	protein_coding	chr10	4336	16.4352420429905	20.9290189731104	0.0819247232895934	No
Feature_472	GENE472	10.5346126839673	1.06336525095224	0.00957523390434545	protein_coding	chr9	3047	27.992243437122	1117.46987261356	0.042368291612148	Yes
Feature_473	GENE473	2290.03897541923	3.09608447667962	0.332146262533023	protein_coding	chr19	699	10.7107348422307	285.620165070063	0.333034354144074	No
Feature_474	GENE474	0.857839132813437	4.23054852266539	5.32992199408075e-06	lncRNA	chrY	2289	2.02744017652269	1164.31260895649	0.00090079349049582	Yes
Feature_475	GENE475	577.220538989281	0.676872357212926	0.0439452314026641	protein_coding	chr4	2811	55.5983532254786	12.8721372021587	0.0835304639499704	No
Feature_476	GENE476	151.706040181335	-1.22190600853822	0.0938660486109459	protein_coding	chr13	4138	830.725169956818	53.7044466761601	0.124982447531246	No
Feature_477	GENE477	118.165925605734	0.714104100820397	0.0150566917536614	protein_coding	chr15	24903	62.9266553069498	253.815673658421	0.0542597839736596	No
Feature_478	GENE478	198.518316190404	0.283017359754376	0.162024855489967	protein_coding	chr18	11194	81.2785735969254	10.6040467083573	0.179612128736878	No
Feature_479	GENE479	886.239306504012	-3.6725826875573	0.0662792023037034	protein_coding	chr11	7125	702.823316103583	2.62105656215703	0.10313153885431	No
Feature_480	GENE480	1086.60826985074	-3.08206209278768	0.054739514449578	protein_coding	chr6	1829	37.3232856934516	201.166502174598	0.0926967165103097	No
Feature_481	GENE481	229.520126405189	-7.89528460343862	3.06186778404691e-05	pseudogene	chr10	2471	14.5698394318211	0.0263021021201577	0.00125956032837374	Yes
Feature_482	GENE482	3.27928012475693	2.82902981691748	0.0982091351719321	protein_coding	chrY	2811	90.8499305188979	350.179009503511	0.127924198166061	No
Feature_483	GENE483	11.0444358062426	1.23667578352195	0.0354843591861586	protein_coding	chr9	4454	50.2589684219153	174.800702261089	0.0778278008013459	No
Feature_484	GENE484	10.2354334200338	-10.3420037036768	3.68528570046131e-05	lncRNA	chr3	1010	34.2045890476866	0.00377240449332055	0.00128556477923069	Yes
Feature_485	GENE485	2709.87724887511	0.934063172188231	0.00245664573375053	miRNA	chr7	4728	77.6710733773283	47.3010051912507	0.0185174301538984	No
Feature_486	GENE486	219.414480325086	0.127663876287025	0.0641744702326018	protein_coding	chr10	1053	35.4802015164274	7.79028206126489	0.101009134678807	No
Feature_487	GENE487	791.70711453922	-0.512520883640548	0.00184777307707321	protein_coding	chr5	29473	16.8050775435541	3.36270521845734	0.0145113068880095	No
Feature_488	GENE488	8.18809440664013	-1.48904407650674	0.0471675074087104	lncRNA	chr22	2417	4.19104530800045	18.6321567719217	0.0864929842458014	No
Feature_489	GENE489	105.744941604931	-5.5837112167946	0.000146308248423305	protein_coding	chr13	1907	12.7992397285052	0.491998486112778	0.00205105021154166	Yes
Feature_490	GENE490	1646.04370467302	1.72525601586158	0.140043367069578	protein_coding	chr2	3151	18.8885223958205	335.323431588658	0.161588500464898	No
Feature_491	GENE491	258.31627117776	-1.15386934379403	0.00271967148672315	protein_coding	chr19	1031	82.7008614541447	54.3655376667657	0.019770834989809	Yes
Feature_492	GENE492	302.523824937478	-0.264534696580061	0.171166830300214	protein_coding	chr15	2919	37.9719727249358	73.9441827220713	0.187408938284906	No
Feature_493	GENE493	336.920271654299	1.17365620117599	0.0202988451215787	lncRNA	chr9	1266	17.6731583072524	16.6856090121446	0.0614785992234501	No
Feature_494	GENE494	8327.13315878733	1.0700005539952	0.0534181046288823	protein_coding	chr5	1201	7.46374939814397	43.372166001904	0.0917339681509338	No
Feature_495	GENE495	86.7263490304361	-0.786819873934507	0.0577924394272854	protein_coding	chr9	2701	57.6336410189218	37.6445750989285	0.0949492433087932	No
Feature_496	GENE496	2187.06588460792	-1.08121883441872	0.0110870310771562	miRNA	chr21	3897	300.131406182673	39.8003648411513	0.0461959628214843	Yes
Feature_497	GENE497	3814.24878649872	0.518901830469163	0.103812521452776	protein_coding	chr3	2797	17.0988324606358	91.7608491863291	0.132189118997593	No
Feature_498	GENE498	20.6291524155898	-2.35655752201772	0.09162874826223	miRNA	chr16	883	322.892320440809	76.139042956768	0.123527915025183	No
Feature_499	GENE499	546.288445410573	0.612276957097342	0.0800936078813319	pseudogene	chr14	1382	20.8149921719327	0.493205859712711	0.11496690126507	No
Feature_500	GENE500	392.26819810024	0.763317408129555	7.16502231077912e-05	protein_coding	chr19	1687	2356.21308390388	112.773474635142	0.00155193019067418	No
Feature_501	GENE501	5286.18344387623	0.501156134340421	0.0937021523429591	pseudogene	chr2	7011	29.7010314086475	72.9481401175475	0.124982447531246	No
Feature_502	GENE502	3971.65105182893	-0.555848098322029	0.0695160364227088	lncRNA	chr17	2177	229.845736226267	27.5797056708877	0.106619687764891	No
Feature_503	GENE503	400.959062393581	-7.58883723075652	0.00041417938829704	protein_coding	chr5	3782	111.28268727335	1.6867928714306	0.00394229944159122	Yes
Feature_504	GENE504	566.809847225384	-4.01340988771137	0.0012660241582509	protein_coding	chr11	1747	43.3961652011041	18.2933409979271	0.0103837582480126	Yes
Feature_505	GENE505	66.6607375811551	-2.58361666093692	0.141880334193609	miRNA	chrY	8868	10.8056815934907	83.1497553351537	0.1633311598545	No
Feature_506	GENE506	245.842029921486	0.731676456966591	0.0177497033507197	lncRNA	chr10	1032	81.7324865474911	192.304133275841	0.0588241568300872	No
Feature_507	GENE507	30.7834739181264	-0.304406507816862	0.0441067247736931	protein_coding	chr19	8102	251.658764509427	76.4140416703238	0.0835304639499704	No
Feature_508	GENE508	35.9673024468695	-1.46818818015242	0.222689927894563	protein_coding	chr18	4040	45.1939390308143	41.0038023135164	0.233264589275031	No
Feature_509	GENE509	19.0671560758545	-1.56394411396318	0.0717575073980024	protein_coding	chr15	2189	38.7790521226985	9.21684322793044	0.108630980709727	No
Feature_510	GENE510	3263.38167346645	1.10313406962542	0.018446063293836	protein_coding	chr8	3759	915.180495083981	273.414470164425	0.0595592851297663	No
Feature_511	GENE511	6551.37019113514	-3.22168196886014	0.0923563806855227	protein_coding	chr2	4762	15.9440269642839	17.6640876921518	0.124023787849851	No
Feature_512	GENE512	143.687078300634	1.49635286618089	0.107318596993551	protein_coding	chr21	3071	35.0646524293072	236.58384961348	0.135410239029128	No
Feature_513	GENE513	23.9880671587377	0.898592022475176	0.137960173107789	protein_coding	chr1	1000	22.5397574375737	168.084675998871	0.160138752625341	No
Feature_514	GENE514	323.814775108907	-1.74012504088731	0.0104968108111013	protein_coding	chr12	1181	855.548206286866	156.015842865774	0.0445718185103874	Yes
Feature_515	GENE515	109618.258665212	-0.195495862715881	0.156012667249713	protein_coding	chr2	1658	239.25610755937	37.1139291943461	0.174121280412627	No
Feature_516	GENE516	66388.7522224987	3.92964094035157	7.13387049514056e-06	protein_coding	chr6	875	91.8652375644441	27.0207686223205	0.00090079349049582	Yes
Feature_517	GENE517	5.47668043948912	2.70183019053251	0.0258135958668591	protein_coding	chr19	3129	32.8672516568268	142.048163388066	0.067695770668212	No
Feature_518	GENE518	165.295265027341	2.977940788617	0.0864234683341883	protein_coding	chrY	901	336.095739610901	27.539814418632	0.119150002298973	No
Feature_519	GENE519	18642.5378627282	0.742134425694536	0.0244548158279543	protein_coding	chr1	1218	171.478513428223	11.3514993827423	0.065886229616553	No
Feature_520	GENE520	366.643416467728	-0.428946487025138	0.0484860360251907	lncRNA	chr19	863	97.0912431336897	9.89351462247686	0.0874147284108005	No
Feature_521	GENE521	21884.4825613586	0.91098917987829	0.0283325053150748	pseudogene	chr8	4395	45.3137981599641	23.7724862932154	0.0700130950339867	No
Feature_522	GENE522	175.218981884883	-1.1356888851267	6.35151336069857e-05	lncRNA	chr9	1694	76.2282595558408	13.9386326160172	0.0015333143379778	Yes
Feature_523	GENE523	1830.72036377926	-2.00584750420823	0.00395321753497295	pseudogene	chr4	2886	3.72045944242507	239.017889017542	0.0253191423267164	Yes
Feature_524	GENE524	706.697774201552	1.68828696559588	0.0384298936500365	lncRNA	chr19	2879	1.19295995527553	85.3984779108773	0.0795101247931791	No
Feature_525	GENE525	1293256.14403116	1.38931755179327	0.132635068233237	protein_coding	chr19	2809	136.513014288283	24.7489464019289	0.155638079980899	No
Feature_526	GENE526	4028.42764763779	2.52200749529461	0.0110798606185192	lncRNA	chr16	1303	467.619956835629	67.4004351883528	0.0461959628214843	Yes
Feature_527	GENE527	19.7598544610318	3.33311857867534	0.113030970854407	protein_coding	chr3	9906	21.6941881818015	223.082003214537	0.139429651547377	No
Feature_528	GENE528	89.147925751707	6.47617492759311	0.000100916767364335	pseudogene	chr7	1137	548.708985650286	1873.69047164651	0.00183622866577052	Yes
Feature_529	GENE529	1017.99288872953	1.57863141016886	0.023464811276542	lncRNA	chr8	1936	156.554200789488	374.807191096915	0.0647007663875238	No
Feature_530	GENE530	3.48162236956616	-0.0729085423666864	0.294742354531171	protein_coding	chr16	1172	479.888908591879	22.7152740813367	0.298927337252709	No
Feature_531	GENE531	4.43255043604522	-0.182566553285004	0.0421636819465439	pseudogene	chr6	912	472.464099454779	38.4561919962153	0.0824137457646254	No
Feature_532	GENE532	24.4210016173265	-0.825725878083804	0.141498970567023	lncRNA	chr8	1851	35.3295906490072	70.2870608046537	0.163017247197032	No
Feature_533	GENE533	169.046864903549	-1.56212239664016	0.0298497369075468	protein_coding	chr7	3102	119.480902488137	234.860151869894	0.070845894559051	No
Feature_534	GENE534	8930.74745182455	-0.780185570823763	0.278025086265879	miRNA	chr8	293	69.6143150676318	721.81282346843	0.283699067618244	No
Feature_535	GENE535	203.264093730081	1.22767524401852	0.0194719821521315	protein_coding	chr22	2013	14.6008178488481	194.045176650369	0.0613299071192828	No
Feature_536	GENE536	605.437773481556	0.769354040666484	0.0564866042525787	lncRNA	chr22	12742	85.5137477698012	3.29484247773449	0.0937277725429956	No
Feature_537	GENE537	343.258128588945	-2.41131329963675	0.0366838092376527	protein_coding	chr7	2409	29.3383183434559	13.9362085056242	0.0783275562139846	No
Feature_538	GENE538	69.1935228242489	2.39570244002808	0.0751046933965158	protein_coding	chr10	814	203.784413825177	45.4893508349844	0.111321185864401	No
Feature_539	GENE539	12154.9670007665	2.5822825333137	0.0556357010750093	lncRNA	chr19	3875	104.77357972131	21.3426788806714	0.0930773349693241	No
Feature_540	GENE540	26.0161377921917	6.5255150510903	5.42712001605684e-05	protein_coding	chr7	429	63.3511621072528	2449.13112159978	0.00151070430606034	Yes
Feature_541	GENE541	227.902112045947	-5.38381903757101	0.000493907805791976	protein_coding	chr17	1713	443.461371006408	1.44404439953175	0.00457322042399978	Yes
Feature_542	GENE542	169.089776957585	-0.82634926874206	0.326835347553216	pseudogene	chr13	1563	113.914751882963	14.2727671816697	0.32836773029459	No
Feature_543	GENE543	1525.87233548411	-0.819161732424589	0.0153240856380814	miRNA	chrX	469	617.966912366724	23.8222747740632	0.0546804660921462	No
Feature_544	GENE544	22428.4698358473	-0.902329436524411	0.0606543361844663	protein_coding	chr17	3502	1.67100621091578	142.842592676891	0.0972024618340806	No
Feature_545	GENE545	1457.58511621016	-1.12939790345629	0.058742793085872	protein_coding	chr17	4685	173.483875343891	0.428316826944838	0.0956695323101069	No
Feature_546	GENE546	12783.7856579215	-1.1200206689934	0.00809003985764311	pseudogene	chr2	8244	5.71180950208167	66.9244838017833	0.0383079594756166	Yes
Feature_547	GENE547	2718.24742173267	-1.94111613398441	0.0505807779906326	protein_coding	chrX	14186	120.795773369411	14.275542934694	0.089682230479845	No
Feature_548	GENE548	84.6511453083295	-1.12564709234686	0.070605077838272	protein_coding	chr3	1760	13.8784090364563	88.7929839427557	0.107376377352518	No
Feature_549	GENE549	494.654481204644	-0.664072886596438	0.146467649877897	lncRNA	chr1	6514	46.3255858491836	18.1511442943699	0.166693076492296	No
Feature_550	GENE550	12584.2055446299	0.387300219498592	0.218367022678133	protein_coding	chr21	1711	80.0711581655267	34.8495221141707	0.228896250186722	No
Feature_551	GENE551	8.14036919475887	1.21128571254444	0.192136797475675	pseudogene	chrX	4060	440.152657530643	150.659539446066	0.204400848378378	No
Feature_552	GENE552	908.619715163379	1.91574719885001	0.0327726732714075	miRNA	chr2	1282	55.3924029174803	228.224223609395	0.0746496424575819	No
Feature_553	GENE553	272.605094493715	-1.60163687796879	0.176736667838472	protein_coding	chr13	2763	377.357404423398	111.397549931892	0.191827063500512	No
Feature_554	GENE554	3620.83395224367	0.0850973112104843	0.0511226585176606	protein_coding	chr22	10286	159.577458027093	5.93043834256608	0.090213750521299	No
Feature_555	GENE555	2631.78193600673	4.67140172402681	0.113492878180194	protein_coding	chr21	3998	13.6918048437244	216.762241044053	0.139659880453428	No
Feature_556	GENE556	856.310898691769	-0.92373491164397	0.053466194807852	pseudogene	chr21	1990	25.9526596006276	13.3487763376659	0.0917339681509338	No
Feature_557	GENE557	16848.6833468272	1.48085981208131	0.0111592175936518	protein_coding	chr9	337	0.513917060822636	2812.54097993618	0.0462239367110285	Yes
Feature_558	GENE558	8.90190678748655	-1.39668932136454	0.017177242122231	protein_coding	chr10	3632	19.3145581097247	297.463257989524	0.0574531607223511	No
Feature_559	GENE559	3931.56913518413	2.13073780291125	0.0750153205282268	pseudogene	chr15	20384	85.4859267935473	348.972031853973	0.111321185864401	No
Feature_560	GENE560	7.77699432779537	1.09103364267752	0.0259141767653617	protein_coding	chr4	1178	49.2539984311081	837.197969086413	0.0677199741255097	No
Feature_561	GENE561	1753.36248402718	-1.83641864048641	0.0556602463116558	protein_coding	chr11	2145	14.8415422784303	49.0626787389616	0.0930773349693241	No
Feature_562	GENE562	504.771443653264	2.05038268735214	0.329098260672073	protein_coding	chr16	7724	20.0411099031003	17.3992868461578	0.330198923751243	No
Feature_563	GENE563	4528.53670164685	2.25147680581226	0.0148051703039883	protein_coding	chr17	15431	70.3947610197195	32.4224230330434	0.0539023190679185	No
Feature_564	GENE564	491.288180993314	1.76560076999681	0.208377422061429	lncRNA	chr22	1388	60.8715747233011	129.238124347412	0.219886584332267	No
Feature_565	GENE565	7.99047660977718	-5.53615722170138	0.000147805255193013	pseudogene	chr4	1754	2.01869407976587	156.484703947492	0.00205285076656963	Yes
Feature_566	GENE566	2.66563429841426	0.287653157712528	0.0228130142828891	protein_coding	chr5	510	13.7172872725937	57.2521011856539	0.0645322745164079	No
Feature_567	GENE567	1559.98862819263	3.03976625030361	0.150696675879904	pseudogene	chrY	3697	49.0223503550365	97.6747545214628	0.16983096455286	No
Feature_568	GENE568	335.814359143706	-0.342632156042133	0.0505601627647304	pseudogene	chr4	11291	202.26517027258	267.562626341658	0.089682230479845	No
Feature_569	GENE569	96.7813215147234	-1.3162899986359	0.104036944489563	protein_coding	chr2	2934	2.51855360680069	21.1639903712213	0.13230763562942	No
Feature_570	GENE570	185.365370001801	-0.678896249180105	5.96190710501562e-05	protein_coding	chr12	7430	48.9413878407058	62.4233163746115	0.0015333143379778	No
Feature_571	GENE571	75.2986594792201	-4.76607863267341	0.0320470214734272	protein_coding	chr15	3371	7.82526948013625	3.18128443955877	0.0737278101382527	No
Feature_572	GENE572	272.230428102315	-2.27659418256321	0.0195180095158172	protein_coding	chr14	4160	179.621704300625	84.9868197214468	0.0613299071192828	No
Feature_573	GENE573	39.3201583506628	-0.174511065625077	0.0354413034846385	pseudogene	chr9	8388	27.8902653834247	261.854034446409	0.0778278008013459	No
Feature_574	GENE574	2.83623168983253	3.67543757083449	0.000160716913900285	protein_coding	chr15	5585	30.2314229524373	1944.5269222585	0.00211858932393105	Yes
Feature_575	GENE575	232.991154511836	0.424221736383011	0.0817124746230103	pseudogene	chr17	470	15.5529221077805	48.1434457993673	0.11584944417251	No
Feature_576	GENE576	5503.77595897154	1.28269260280911	0.00164495302331285	pseudogene	chr6	10276	5.30776978648108	159.765555257683	0.0132107393681428	Yes
Feature_577	GENE577	44060.7179808585	-2.0642019355718	0.015528951045637	pseudogene	chr8	3171	7.96823376825925	770.878317570916	0.0547679876695664	No
Feature_578	GENE578	406.065911447788	2.97154130750621	0.0769070289480305	lncRNA	chr12	30110	27.7235612821576	48.7076150914163	0.112512617833574	No
Feature_579	GENE579	329.746825060166	2.38095249455582	0.00398354505940338	protein_coding	chr4	38899	121.675886265773	1.56355173018839	0.0253191423267164	Yes
Feature_580	GENE580	4480.346665466	1.23445346295287	0.0323777046098863	pseudogene	chr19	1232	92.8800626939909	103.856283556237	0.0743745128864158	No
Feature_581	GENE581	461.244163384759	-0.345876648931743	0.082137376276804	protein_coding	chr22	20157	768.347355136169	171.371328020902	0.11623213624076	No
Feature_582	GENE582	136.013477178213	1.72316088151395	0.0388586871983197	pseudogene	chr3	3893	81.3704245125502	109.260616714855	0.0795198237346241	No
Feature_583	GENE583	5.24228180042115	-1.24017184908888	0.0287861288590191	pseudogene	chr17	2097	25.9876453287608	635.656239392062	0.0704391407643209	No
Feature_584	GENE584	17.1287956013433	-1.75642609453681	0.0314141760778412	pseudogene	chr9	3370	123.55747140332	22.2393829786347	0.0727539418466981	No
Feature_585	GENE585	1114.0655716199	-4.45719029375241	0.292807617715661	protein_coding	chr10	5055	32.9673606192692	72.6967662374451	0.297367248864923	No
Feature_586	GENE586	10.4946445118034	0.386526450535004	0.0308768387741175	protein_coding	chr1	2704	408.53750676213	690.385596963064	0.0719596131908087	No
Feature_587	GENE587	5547.72617940325	-4.62531343388061	0.0848906901081393	pseudogene	chr21	1212	60.9062420960689	17.4929326050477	0.118122481597597	No
Feature_588	GENE588	13.9283126719086	-0.0486675842714621	0.313074313213363	protein_coding	chr14	4050	1866.21755169842	18.2901380662501	0.315599106061858	No
Feature_589	GENE589	248.656793100271	0.882681178478104	0.069200260226058	protein_coding	chr6	1029	1.81322115955327	28.001540392997	0.106352858953983	No
Feature_590	GENE590	401.079678558608	1.57915350753914	0.038350339933613	protein_coding	chr14	2730	8.09305959121711	4.10742854577973	0.0794551241718501	No
Feature_591	GENE591	390.694398680134	2.04363925336545	0.0519987735153542	miRNA	chr16	9989	167.295019271097	50.693223237934	0.0909069467051646	No
Feature_592	GENE592	589.850022221504	1.23052231907419	0.0474134367837145	protein_coding	chr14	919	138.36618187552	8.4921252598544	0.0867957235350564	No
Feature_593	GENE593	1801.32507980632	-1.71915571233718	0.0400328232301413	protein_coding	chr19	2794	53.8169581991808	3.60837778302451	0.0808723513060562	No
Feature_594	GENE594	294.261523236272	1.78149795273795	0.00648385154784119	protein_coding	chr14	6446	2.27984558521253	168.96616559117	0.0344346992889848	Yes
Feature_595	GENE595	216.731895568477	0.126549494974807	0.0892791183863995	protein_coding	chr16	3342	15.1161088090852	12.9533301976539	0.121413125638803	No
Feature_596	GENE596	602.337842018457	-3.72932211111994	0.0938209567252043	protein_coding	chr10	2087	267.492810887745	382.961187636715	0.124982447531246	No
Feature_597	GENE597	136.44139012007	-0.226273701846401	0.0529737473455537	lncRNA	chr18	1303	245.833564432415	38.5070659728327	0.091439149618332	No
Feature_598	GENE598	18836.1099345106	-3.56677275175032	0.0971777474744018	pseudogene	chr5	2773	24.2758285589351	69.8154173295257	0.127085110036271	No
Feature_599	GENE599	1.77603536742049	-2.10698088144732	0.0910833194098154	protein_coding	chr22	13012	29.0649398238042	729.483236466102	0.123085566770021	No
Feature_600	GENE600	5258.02914485272	-1.23870935460933	0.0283505158840821	protein_coding	chr18	2022	5.20569908837305	108.27883903303	0.0700130950339867	No
Feature_601	GENE601	216.760415383494	-1.17387715303828	0.00497665468928942	protein_coding	chr18	2077	46.5306965593872	29.3271455052642	0.0291600860700552	Yes
Feature_602	GENE602	1159.56587061408	1.85395146388718	0.138446904840325	protein_coding	chr15	4055	99.9832737412057	28.3250322996683	0.160363210239759	No
Feature_603	GENE603	4765.38320723003	-0.287785719485004	0.000197259905050493	protein_coding	chr6	3653	133.968945715547	51.4269605173647	0.00232984139823417	No
Feature_604	GENE604	3258.16825047976	-1.87422351755033	0.101559288632663	protein_coding	chr2	16921	1098.09809644222	59.6049435737584	0.130199516552441	No
Feature_605	GENE605	77.3774467430375	-1.26771886752283	0.153421015827836	protein_coding	chr12	19240	455.564704610602	35.273613566305	0.171868202943805	No
Feature_606	GENE606	20134.1716620122	-1.15044857203014	0.11477388121663	pseudogene	chr8	933	195.467280107262	37.5175355780036	0.14065426619685	No
Feature_607	GENE607	6.97658932363849	0.37644208351867	0.00215848570731383	protein_coding	chr14	5598	8.54690541469439	66.1529264834333	0.0165190232702589	No
Feature_608	GENE608	3497.28045887521	1.07931194892586	0.084142513748511	protein_coding	chr5	4944	58.3057032039515	114.19438813262	0.117736726327208	No
Feature_609	GENE609	112.279698519153	-1.85188990649085	5.09223030838608e-05	protein_coding	chr7	3135	174.329925660073	3.48655911053499	0.00150446041327203	Yes
Feature_610	GENE610	3.34206017730661	-0.678933119954171	0.176687136765929	pseudogene	chr15	3850	15.0289443026843	15.8668136807582	0.191827063500512	No
Feature_611	GENE611	3.80176479420321	1.03616077672651	0.0287177715832001	lncRNA	chr19	8086	11.8108372842139	34.4525573482563	0.070386695056863	No
Feature_612	GENE612	744.674833946023	-1.73877524202645	0.0374658363541702	lncRNA	chr3	7017	5.38991465104793	27.9282452200804	0.078951412738122	No
Feature_613	GENE613	104698.048191531	-0.706952022281234	6.35605316097994e-06	miRNA	chr7	1046	52.738846048504	21.0188313859482	0.00090079349049582	No
Feature_614	GENE614	799.063294968226	-0.62751386106218	0.000185214769374373	lncRNA	chr10	9577	12.1312887561821	36.3183374787196	0.00227723077099639	No
Feature_615	GENE615	6815.54959868547	-1.53042193568841	0.0432226580352284	protein_coding	chr16	13546	14.4308807828588	676.495142832706	0.083334173589772	No
Feature_616	GENE616	3283.52702173755	-2.90312251379487	0.000292901413739946	lncRNA	chr9	4937	25.2522999511705	3.43164220323069	0.00305105639312444	Yes
Feature_617	GENE617	78.5285148482209	-0.614810880826884	0.14377297997379	protein_coding	chr15	210	51.1401335183567	17.0961144054877	0.164751313950103	No
Feature_618	GENE618	4380.43120081059	-1.76385490041204	0.0105362405953902	lncRNA	chrY	12465	87.4998706239255	436.276872140469	0.0445718185103874	Yes
Feature_619	GENE619	974.942664593209	-0.190690317496853	0.0417125760557015	pseudogene	chr9	681	15.1802771069202	24.9208545026952	0.0820037537136988	No
Feature_620	GENE620	676.206316650541	-2.55193874614821	0.289307314625886	protein_coding	chrX	14541	42.1758933386324	5.82210196536995	0.294410428723764	No
Feature_621	GENE621	4928.46611505321	0.751169967929612	0.0385286487525351	protein_coding	chr15	2718	244.904963281254	3.77887197728331	0.0795198237346241	No
Feature_622	GENE622	2613.98192403429	-0.938460745192711	0.0146705734079731	protein_coding	chr1	1308	133.03597160938	9.61279412073149	0.0538907743278345	No
Feature_623	GENE623	84.2309902023193	1.59786640723842	0.144575397181218	lncRNA	chr22	574	2427.86675897751	9.07271553421102	0.165291993728527	No
Feature_624	GENE624	1083.6163675016	1.87566807673835	2.24056283330294e-05	protein_coding	chr3	7664	15.7684997657372	165.864123193598	0.00112028141665147	Yes
Feature_625	GENE625	43.3618540158788	-1.02426402638701	0.116948079467226	protein_coding	chr11	2086	64.0817388156152	5.6967153573666	0.142536421391744	No
Feature_626	GENE626	1952.85176189705	-0.695031073951465	0.0452455425856724	protein_coding	chr15	2535	49.6258231253653	98.2600771913385	0.0844133257195381	No
Feature_627	GENE627	136.761296083052	1.21878549277395	0.00917885045526816	lncRNA	chr19	3377	1012.71985577827	16.0788642220642	0.041522166081788	Yes
Feature_628	GENE628	1249.30991586901	1.4709286360734	0.0578658217118798	pseudogene	chr18	2234	24.5184378818044	36.2743193979218	0.0949657905556014	No
Feature_629	GENE629	1012.31757812072	0.953417121346646	0.0280615880134835	miRNA	chr10	914	18.3726775196331	116.63182795121	0.0700130950339867	No
Feature_630	GENE630	205.209472773617	0.656571533563905	0.0544721396072021	protein_coding	chr8	272	212.30437785462	102.316151220283	0.0925347784946807	No
Feature_631	GENE631	1291.7866566586	-3.56253495050724	0.0354557063217884	protein_coding	chr17	6983	329.813940266526	7.62338055988933	0.0778278008013459	No
Feature_632	GENE632	1695.76723609967	0.238792842690797	0.00795366990072907	lncRNA	chr10	7645	234.50925265837	17.3986404711995	0.038116628917232	No
Feature_633	GENE633	226.614429443847	-2.83659074403304	0.0136204463218077	pseudogene	chr13	2240	12.7497124317658	46.3532066748588	0.0519906061475261	No
Feature_634	GENE634	7559.84730150621	0.152068755307754	0.13177631828008	protein_coding	chrX	1576	32.675642244566	49.8974486959757	0.15490946506279	No
Feature_635	GENE635	13118.2119227279	-2.90766626572774	4.87867884301599e-05	protein_coding	chr13	8231	2106.8727010662	0.354244913954933	0.00150446041327203	Yes
Feature_636	GENE636	77.0937227856342	-0.211012092116939	0.00353045683595353	protein_coding	chrY	1391	3.34379450642891	7.71826638406533	0.0240712966087741	No
Feature_637	GENE637	57.7762032940166	-2.36017177517385	0.189244034618506	pseudogene	chr13	5297	843.079494144951	112.656137908831	0.201896196250184	No
Feature_638	GENE638	1456.5799216184	-0.328718372925474	0.00479262678950339	miRNA	chr12	766	184.937777836719	19.3510175374464	0.0284147833369766	No
Feature_639	GENE639	41.1292441467244	3.0388815486352	0.0555359596135775	protein_coding	chr21	7346	21.5686552999238	4.56210854086521	0.0930773349693241	No
Feature_640	GENE640	131.162955710499	3.65033015634729	0.0406658340572021	lncRNA	chr17	4015	35.4829876317726	29.9216787336586	0.0816583013196829	No
Feature_641	GENE641	3002.8939352396	-4.97727970030706	0.0132298662761643	protein_coding	chr21	2973	12.3002677581314	5.61677608004678	0.0511463902429031	No
Feature_642	GENE642	96.1883138408924	-3.30864450077947	0.00627173398860545	protein_coding	chr9	2365	31.461184035309	217.787599659165	0.033739193928598	Yes
Feature_643	GENE643	3.25335600466352	-2.84171056274383	0.248317346449051	lncRNA	chr18	9658	98.6959805294617	1099.12415116537	0.257057294460716	No
Feature_644	GENE644	2123.83157813691	-2.55259313250368	0.120521225613862	protein_coding	chr13	9678	145.316533940986	64.5332085199833	0.145206295920315	No
Feature_645	GENE645	7.34228014258291	9.14804351723924	0.000509175992328048	lncRNA	chr2	10937	2.83455845253239	22464.3657405478	0.00468566864105566	Yes
Feature_646	GENE646	13.6467221377547	2.03107204136458	0.0099544921950314	lncRNA	chr21	32545	31.9288908324761	41.3069862525291	0.0436872507480989	Yes
Feature_647	GENE647	0.213347774942505	-0.48229639117017	3.83473941239334e-05	pseudogene	chr4	1556	33.5434627904801	49.984608732367	0.0012906892979823	No
Feature_648	GENE648	3223.08597067415	1.96303776205863	0.0121639087578094	lncRNA	chr18	1149	18.5972146684116	35.2201858055385	0.0489165231547296	Yes
Feature_649	GENE649	755.774251241823	4.52269441362125	0.128104267268587	pseudogene	chr19	23694	183.785223476384	7.43240100256216	0.151902293203858	No
Feature_650	GENE650	1281.43223485331	1.27417984760712	0.0197069869284261	protein_coding	chr11	3591	287.539896564874	138.723666179937	0.0613299071192828	No
Feature_651	GENE651	3334.1750220815	3.55107308569398	0.295620869237085	protein_coding	chr9	10667	135.784306619701	1.98961645745028	0.299413439470376	No
Feature_652	GENE652	363.242693933851	-2.29500309493961	0.0241774222663158	protein_coding	chr9	3763	14.3319606325495	22.1922206405664	0.0658187539010412	No
Feature_653	GENE653	25.4333228071815	-2.15864518750909	0.0393982132796764	protein_coding	chr11	768	59.5558671047102	35.5313533752593	0.0802952716297753	No
Feature_654	GENE654	1651.49981172297	2.13589971758485	0.0104920431189459	protein_coding	chr4	8839	128.801798840215	35.7487525183495	0.0445718185103874	Yes
Feature_655	GENE655	10492.4569214659	1.78350638272852	0.0982457841915348	protein_coding	chrX	5420	102.141661045166	194.696639606643	0.127924198166061	No
Feature_656	GENE656	9.4824967847924	1.74019301987942	0.00943408908943901	protein_coding	chr17	903	8.27039017965707	4.83054144131091	0.0420758391076882	Yes
Feature_657	GENE657	88.4579158859181	2.13735484542167	0.000131181789649904	lncRNA	chr9	1896	36.1910092084129	34.4464294061313	0.00200788453545771	Yes
Feature_658	GENE658	194.296887236958	-0.942187385692103	0.130291629213143	protein_coding	chr11	2152	19.0358541154653	26.6351511671569	0.153525093338346	No
Feature_659	GENE659	16.0513288684544	1.89925998764109	0.0762240469873349	protein_coding	chr7	3067	58.3024386578774	309.261613304782	0.112094186746081	No
Feature_660	GENE660	2287.61397703984	3.69545518258414	0.0948824808595004	protein_coding	chr14	1720	52.2423037391455	5.32832657222952	0.125408637958029	No
Feature_661	GENE661	90.2014265863951	2.48081485774146	0.0124305710680016	pseudogene	chr4	1735	13.8536686902662	194.312817350512	0.0493425215506044	Yes
Feature_662	GENE662	9341.91563153684	-2.76162843670248	0.0236643965772273	lncRNA	chr8	3691	1779.09602015189	42.9613956569903	0.0647748081493447	No
Feature_663	GENE663	461.171519784017	0.949353754582964	0.0165517224267559	protein_coding	chr3	3260	454.741744240953	132.614544807662	0.0568136925403521	No
Feature_664	GENE664	2490.48137527954	0.0246927159753897	0.0156738456129973	protein_coding	chrY	322	371.992114087744	304.711951374869	0.0549317019147102	No
Feature_665	GENE665	19985.1578697547	0.174199874571453	0.00581753979148575	protein_coding	chr16	1292	5.91180086387331	26.7993547559417	0.0322539249191576	No
Feature_666	GENE666	783.727892327738	-0.364736387526651	0.0477138718181159	protein_coding	chr21	2120	244.609735669138	48.1832183354263	0.0868577763679294	No
Feature_667	GENE667	5953.98277178325	-5.56894916963139	0.000241980231229131	lncRNA	chr13	4954	27.5762859323395	0.361236142282745	0.00266889960914483	Yes
Feature_668	GENE668	683.170750595804	0.662567825881478	0.0843622030244226	lncRNA	chr2	5071	61.718947081122	3.503279698163	0.117824305900032	No
Feature_669	GENE669	9.21484882292002	2.70345726197329	0.0278469487784772	protein_coding	chr1	1980	1.15857918110408	117.159573300391	0.069733594603866	No
Feature_670	GENE670	426.667768124519	3.27313147252538	0.12042478164088	lncRNA	chr15	1326	34.5963164032265	57.3827157690468	0.145206295920315	No
Feature_671	GENE671	2429.25648218463	0.959864457705374	0.127621301164188	protein_coding	chr1	1935	118.250558498907	20.0669360001047	0.151689343697529	No
Feature_672	GENE672	1371.47563446016	-1.47263182251571	0.0441261988548201	protein_coding	chr4	2691	2.44265348749004	922.211801053209	0.0835304639499704	No
Feature_673	GENE673	261.198103146903	-1.1660332388272	0.148608904706868	protein_coding	chr8	2311	52.2326960118965	62.1823188417019	0.168236495894568	No
Feature_674	GENE674	19.2161539782591	-1.22286396390277	0.0365678621280436	lncRNA	chr1	2555	26.3025535592108	71.8481695066614	0.0783275562139846	No
Feature_675	GENE675	2030.41588756355	1.20670008722178	0.0751969585449706	protein_coding	chr13	2554	875.25655393148	8.50532441662879	0.111347914923451	No
Feature_676	GENE676	40.8072568322689	-0.471526678714622	0.00605199462439272	protein_coding	chr12	298	44.7539449280171	226.368089699395	0.0329224668546829	No
Feature_677	GENE677	17.644804791072	5.80843218324677	0.0699497105704031	lncRNA	chr5	12913	30.63544573086	10.5104685926436	0.107065883526127	No
Feature_678	GENE678	1785.25991813484	-0.536582558630834	0.098549798256171	protein_coding	chr11	822	86.4095524375349	14.1552814970419	0.128208757488514	No
Feature_679	GENE679	18.5037485711381	0.296185696806083	0.182819149008222	protein_coding	chr9	888	12.819622191399	31.9255255822766	0.196438913690783	No
Feature_680	GENE680	743.159756635484	-0.413589965670568	0.0577469826950907	pseudogene	chr21	2279	97.9861805375502	601.671667480761	0.0949492433087932	No
Feature_681	GENE681	406.234452994231	-1.28512027690309	0.119864026869479	protein_coding	chr16	5904	85.4532576158899	30.9422772430779	0.145113833982421	No
Feature_682	GENE682	14.5774495739187	1.69514364776914	0.0245437939976054	lncRNA	chr13	2165	2.76049491478661	122.789317369707	0.065977940853778	No
Feature_683	GENE683	7702.04401865074	-1.05514425280131	0.160873918526067	pseudogene	chr8	5683	36.1944171916511	12.2658571246938	0.178616489851296	No
Feature_684	GENE684	91.650964881795	0.00474151421626341	0.0155541084981569	protein_coding	chr4	1975	23.3250891646411	104.244855651502	0.0547679876695664	No
Feature_685	GENE685	8102.64467812166	-0.563760467102565	0.0879762382313805	protein_coding	chr14	2461	27.3604008307856	341.418544074074	0.120405435535649	No
Feature_686	GENE686	123.02847110309	-5.65694930477459	0.249050072879971	protein_coding	chr14	1258	20.3450913978417	108.787554268065	0.257460447498247	No
Feature_687	GENE687	95.8090606795491	1.3018606326554	0.118128501883516	protein_coding	chr2	1814	397.860147540672	51.5861140280824	0.143592182192281	No
Feature_688	GENE688	373.133005233458	0.315518342226667	0.0367868223820738	protein_coding	chr10	479	21.7805564281893	210.035161722288	0.0783275562139846	No
Feature_689	GENE689	164.820583582277	-3.75512289972762	8.65987717756687e-05	miRNA	chr18	2172	137.400180679919	2.03952587242766	0.00173197543551337	Yes
Feature_690	GENE690	165.421589961311	2.72620017194814	0.0120041927047122	pseudogene	chr4	437	296.986494062127	31.5366934825091	0.0486656461001846	Yes
Feature_691	GENE691	44.9629600763665	-2.52579234234231	0.108546898133634	protein_coding	chr11	3507	20.2591329336613	17.1002918891555	0.13565790106171	No
Feature_692	GENE692	19.4482518540334	-3.55589309144148	0.105367629413459	protein_coding	chr18	49309	41.250308345797	87.9754890088252	0.13360223509737	No
Feature_693	GENE693	1869.10791779624	-1.37383929015112	0.0344472026873137	protein_coding	chr7	445	2.37951669259511	42.3263554024221	0.077053610458431	No
Feature_694	GENE694	53.7579544778465	-2.36867104458652	0.0260741747301643	pseudogene	chr3	755	87.2564578136593	59.3370766234779	0.0678124409228689	No
Feature_695	GENE695	12.9210488477736	1.5793546034553	0.00565990818084824	lncRNA	chr14	2222	12.2408576324356	1022.79712579404	0.0316785905644491	Yes
Feature_696	GENE696	113.338651414994	0.171927541900537	0.228307651056522	pseudogene	chr10	1223	201.974787961849	20.889167043081	0.238482922412801	No
Feature_697	GENE697	54.470609618637	-0.740122885158806	0.0414859697751294	lncRNA	chr21	3775	86.1838339132819	11.7509451774009	0.0819247232895934	No
Feature_698	GENE698	1.67872702976973	0.018672734086154	0.0233106837893678	protein_coding	chr18	17148	126.052836262644	4.06499391748531	0.0645322745164079	No
Feature_699	GENE699	194.933237243574	-1.90211918334565	0.0404374769789136	lncRNA	chr18	10950	200.904953867573	2.88008583335807	0.0814177388837187	No
Feature_700	GENE700	612.736691516657	0.363435422795609	0.169534012414936	lncRNA	chr12	1508	46.8427993187074	5.09263615752002	0.186067391150565	No
Feature_701	GENE701	842.801019185328	0.380679688065713	0.32063337524477	miRNA	chr1	9843	72.5726595121305	1012.89342108047	0.322352589053053	No
Feature_702	GENE702	1076.91221342582	-0.143477538796239	0.0445374652673832	protein_coding	chr17	6981	129.30171706995	195.607677136484	0.0839273842978326	No
Feature_703	GENE703	33.0456757300877	-0.00570342010118938	0.0394963544400012	miRNA	chr9	5196	35.7934907041923	228.989944505988	0.080386067381278	No
Feature_704	GENE704	178.695314239362	-2.21643792382495	0.0131279491474173	lncRNA	chr16	1232	23.6766616318552	4.50624186919066	0.0510153464277873	No
Feature_705	GENE705	32.4314290953912	1.87038353474719	0.184724286580345	pseudogene	chr10	6798	192.50841252707	146.699933068436	0.197918878478941	No
Feature_706	GENE706	82.3864758091873	-2.97167890347466	0.0838305285354473	protein_coding	chrY	5931	56.9234811248454	9.88701144786382	0.117629366513724	No
Feature_707	GENE707	19.5974269592914	4.45708379685302	0.023215676038293	protein_coding	chr4	11336	167.435057063081	14.9077777464474	0.0645322745164079	No
Feature_708	GENE708	24.7503714842888	3.24827044507559	0.126879716725485	miRNA	chr14	1328	96.2708715642532	54.5846129776566	0.150927498087413	No
Feature_709	GENE709	1948.28135483483	1.03952925050667	0.0429098167551807	protein_coding	chr19	2699	27.7051982993769	133.705355713443	0.0829442334185194	No
Feature_710	GENE710	204.117554321818	-2.704057273524	0.0951433533308246	protein_coding	chr5	1343	45.9718440525374	37.0952291669082	0.125408637958029	No
Feature_711	GENE711	211.219331433784	0.852247655257682	0.0675673150848133	protein_coding	chrY	535	92.1947484715342	33.1429789411216	0.104163383995087	No
Feature_712	GENE712	30451.6497218743	-3.32637517041335	0.00013823673389638	protein_coding	chr11	2182	47.4538619442822	20.6649145412114	0.00200831407731003	Yes
Feature_713	GENE713	348.63292800878	-0.539887243661999	0.029112939113649	protein_coding	chrY	4822	24.5155529951065	37.2618598063516	0.0705483177228975	No
Feature_714	GENE714	105.355520297893	1.58158191954776	0.036897109989238	protein_coding	chr14	4439	4.78534790794444	1.01568993413121	0.0783275562139846	No
Feature_715	GENE715	2612.90194873704	1.681217277546	0.0820307524370479	protein_coding	chr10	644	199.776973651417	9.4571551686136	0.116190867474572	No
Feature_716	GENE716	119.325542766952	0.0659389697009288	0.0482376457302078	protein_coding	chr7	10843	14.8477342929418	41.8885726310452	0.0873870393663186	No
Feature_717	GENE717	12484.8283447264	-0.476327507697091	0.0267501085087343	lncRNA	chr10	7492	28.7295299218275	1357.9616559442	0.0685098881099925	No
Feature_718	GENE718	156.93302129783	0.527104572301636	0.128018609636558	pseudogene	chr5	1445	32.9325686495642	14.4650966665103	0.151902293203858	No
Feature_719	GENE719	86.4545173531048	-3.18357034813042	0.0355413623659479	protein_coding	chr10	5292	102.5662764571	12.1997583842198	0.0778278008013459	No
Feature_720	GENE720	21.7516011803689	-0.75247013769387	0.0275256609021014	protein_coding	chr10	513	47.4601551908085	31.766444188751	0.0694657527870409	No
Feature_721	GENE721	917.45258165908	7.97511945960565	3.8720678939469e-05	protein_coding	chr7	1196	31.2901992871806	304.939180807328	0.0012906892979823	Yes
Feature_722	GENE722	15776.496821797	-3.47619936523578	0.128445651563185	protein_coding	chr13	6928	17.3243904763967	106.67554697373	0.152114487265541	No
Feature_723	GENE723	165.666401575229	3.25822230149061	0.209572379169052	pseudogene	chrX	1943	164.080424304115	805.034783686876	0.220757421877513	No
Feature_724	GENE724	775.624960237358	1.05621088297701	0.250903927450453	protein_coding	chr11	1358	63.1675761576159	796.741828586656	0.259198272159559	No
Feature_725	GENE725	928.269535117402	-0.720888373195109	0.0311608838411731	protein_coding	chr15	3573	2276.18472135548	16.7656946774074	0.0724441996342683	No
Feature_726	GENE726	14121.9146567409	4.47523378122363	0.00778920151793133	protein_coding	chr5	1116	2.67508594433158	72.6438938862631	0.0375684960671929	Yes
Feature_727	GENE727	2121.10297090014	-0.080399234949925	0.142713202108748	pseudogene	chr4	545	611.930566915786	212.692016069838	0.163912559849251	No
Feature_728	GENE728	27.5461315673535	3.788250663128	0.0184444558631806	lncRNA	chr3	3503	15.5102570265349	345.326144906981	0.0595592851297663	No
Feature_729	GENE729	70.6505266413775	0.049609299875328	0.0436426745822455	lncRNA	chr4	2428	36.6827518299251	200.604338825865	0.0835287537878797	No
Feature_730	GENE730	62.4692138923438	1.10685080620089	0.0126167534292693	lncRNA	chr13	2446	161.495341584417	7.15049228552984	0.0496722575955484	Yes
Feature_731	GENE731	574.748285343559	-2.52714415994576	0.00044556909974971	protein_coding	chr6	6384	142.134743175982	0.734277237046986	0.0041512649045004	Yes
Feature_732	GENE732	399.467315432427	-4.08468282833382	0.000385457704561485	protein_coding	chr1	2076	83.3230329183032	5.53911184791085	0.00373023585059501	Yes
Feature_733	GENE733	1012.16183465516	-8.80187194169719	6.52781047710079e-05	protein_coding	chr19	2244	30.4082482542409	0.182104488329134	0.0015333143379778	Yes
Feature_734	GENE734	77.9948433227133	-1.24413739259833	0.0949850149085355	protein_coding	chr20	708	21.3084925711394	4.94684880962575	0.125408637958029	No
Feature_735	GENE735	157.453995667274	1.45429113297048	0.0253472325156527	lncRNA	chr10	456	3578.58947601154	193.253188140051	0.066820472361123	No
Feature_736	GENE736	2574.47304918481	-2.2043666064907	0.0948065831373454	protein_coding	chr22	1870	0.59912681914571	173.229363425503	0.125408637958029	No
Feature_737	GENE737	314.499695796352	-2.31892554170671	0.0940451256484081	protein_coding	chr5	791	96.2194557776785	7.8434111790388	0.125060007511181	No
Feature_738	GENE738	78.5924236432731	-0.877811279505439	0.00213825639442165	protein_coding	chr1	3218	102.610433420019	61.8942090369324	0.0164481261109357	No
Feature_739	GENE739	4572.93694560191	0.318268413527106	0.0200014983315388	protein_coding	chr4	2111	49.1580507760512	65.3451790191163	0.0614289036778621	No
Feature_740	GENE740	417.273039670224	-0.989201371066039	0.205087369967153	miRNA	chr7	9946	69.5493876386351	29.5240195889138	0.217253569880459	No
Feature_741	GENE741	40.7992350494407	2.42473569116206	0.0654524767346714	lncRNA	chr16	1810	99.5970741763843	283.824728201973	0.102056876405413	No
Feature_742	GENE742	28975.948510589	0.585264851823656	0.00554677258799176	protein_coding	chr12	2018	88.6033936382367	11.4102011944315	0.0314499496738914	No
Feature_743	GENE743	21.7529096398745	-0.0720849220647257	0.00253518579788473	protein_coding	chr7	1660	107.752613507192	58.2846125834348	0.0187815881603657	No
Feature_744	GENE744	4.69928020736539	-2.20523220513237	0.0331436913529913	lncRNA	chr14	2279	917.741273063808	15.6495321306533	0.0750753232130282	No
Feature_745	GENE745	1.44364169868934	-1.87128057389814	0.19333373468325	protein_coding	chr20	2197	8.21270854670619	24.416239613594	0.205382862623849	No
Feature_746	GENE746	2054.55575073009	0.921674653640608	0.149639115987478	lncRNA	chr10	5810	47.9863352885954	189.799940649895	0.169229575870944	No
Feature_747	GENE747	106.475875247668	-0.664726925221248	0.146296053258972	protein_coding	chrY	782	33.2622182187892	103.60234544875	0.166693076492296	No
Feature_748	GENE748	202.573261756456	2.21232653764489	0.113494633963135	protein_coding	chr10	3869	68.16987684865	35.0428467431676	0.139659880453428	No
Feature_749	GENE749	832.19553527876	-7.18825186134497	3.62451067650366e-05	lncRNA	chr20	2369	50.6504113441429	0.070998989059772	0.00128556477923069	Yes
Feature_750	GENE750	125.686391188537	0.670385601190745	0.0466463435859647	protein_coding	chrX	19437	10.2210243508513	61.5283264673381	0.0858521661091374	No
Feature_751	GENE751	7.24165348796732	-1.04931488998029	0.0186686124521183	lncRNA	chr2	610	31.3530657317015	13.8580458553799	0.0597148829593055	No
Feature_752	GENE752	3.08188218662892	6.4388327313297	0.000115009815793965	protein_coding	chr6	831	79.9840972496695	1937.56492499122	0.00189961835565815	Yes
Feature_753	GENE753	172.130034277822	0.854356083973163	0.0209588160778227	lncRNA	chr11	2528	49.2471452507045	7.04116007287415	0.0625014395958927	No
Feature_754	GENE754	624.414130136457	-2.0502596403527	0.0168644689704216	protein_coding	chr7	6785	135.239564140396	6.54331104320603	0.057103168071405	No
Feature_755	GENE755	1.35737962933805	-2.61611664264561	0.0284402159817932	lncRNA	chr4	4855	161.503683936308	3.35146395371429	0.0700130950339867	No
Feature_756	GENE756	834.064887731576	1.01024830116599	7.6446567920687e-05	pseudogene	chr6	1565	25.8968552812333	64.3931865681528	0.00155193019067418	Yes
Feature_757	GENE757	1159.52520431204	-0.614042555623826	0.117593977368231	protein_coding	chr10	3057	14.5297393492328	4.33248365179416	0.143058366628019	No
Feature_758	GENE758	10268.573648376	-0.368865637985613	0.000135203310269775	protein_coding	chr18	411	28.6634182059878	1897.02472538475	0.00200831407731003	No
Feature_759	GENE759	608.979768579577	-0.33146368122213	0.32053418628578	protein_coding	chr13	4038	37.5785629099606	61.7719057988448	0.322352589053053	No
Feature_760	GENE760	673.43036784197	2.8820552581194	0.000105217884000258	protein_coding	chr21	10648	7.59238182214886	85.6122692999075	0.00185678618823985	Yes
Feature_761	GENE761	1828.97150151888	-2.14966945635506	0.0018174972465949	lncRNA	chr11	3054	6.63659186112052	310.947919356045	0.0143486624731176	Yes
Feature_762	GENE762	384.578556810582	6.9418192069318	0.0959960554886524	protein_coding	chr9	1943	10.2279129742602	40.1768934686045	0.126199897662558	No
Feature_763	GENE763	330.535521491092	0.588161784768035	0.0243596847778118	pseudogene	chr11	897	264.485411156771	41.5252678247379	0.065886229616553	No
Feature_764	GENE764	539.132389318917	-1.07274769269278	0.0908689115965921	protein_coding	chr22	1583	149.665294366968	20.7091458930258	0.123017479598275	No
Feature_765	GENE765	2592.64381000835	-0.289546990891407	0.0120828206467627	protein_coding	chr14	11559	211.75182634199	26.2008072532807	0.048721050995011	No
Feature_766	GENE766	137.245801695294	2.38537432249843	7.56776299569841e-05	protein_coding	chr9	2114	29.1654838064459	40.3906443205983	0.00155193019067418	Yes
Feature_767	GENE767	115.720479094981	1.26835038638482	0.0276709816859255	protein_coding	chr15	1594	11.8612731440498	40.0111325082252	0.0694657527870409	No
Feature_768	GENE768	46.390505159561	-3.54971213780987	0.0483812652763126	protein_coding	chr16	11701	72.6047536942028	10.202153394917	0.0874147284108005	No
Feature_769	GENE769	36.8040094549562	-4.13227176937312	0.0863018983897322	protein_coding	chr4	493	335.117808670707	79.659380449626	0.119134216092467	No
Feature_770	GENE770	913.241107427771	-0.179813818926424	0.268102209674386	pseudogene	chr7	2177	38.0286580800494	631.466957796888	0.274754569818933	No
Feature_771	GENE771	19311.0077918397	1.67360435611737	0.253323889047295	lncRNA	chr2	3210	91.0432882605446	104.09970649781	0.261338262428434	No
Feature_772	GENE772	35.7965341704511	0.731459665611542	5.60284761168031e-05	pseudogene	chr15	1481	81.2775716876264	116.68868721655	0.00152543679108245	No
Feature_773	GENE773	251.866436811261	2.05105114689225	0.0343132388388032	pseudogene	chr5	1481	204.829132695581	290.814547827099	0.0770506860152766	No
Feature_774	GENE774	30.7225556441382	0.806376916265871	0.0149938739272179	miRNA	chr10	4076	35.183651217861	79.8452004796292	0.0542597839736596	No
Feature_775	GENE775	3905.79296098357	0.8231842397256	0.0108397708840248	pseudogene	chr22	5515	83.8686406757809	5.36101537546264	0.045673191927071	No
Feature_776	GENE776	182.462621478643	3.36037365604489	0.0674185797299786	protein_coding	chrY	3498	24.4272872462183	202.067074283822	0.104148166421182	No
Feature_777	GENE777	631.128771091679	-2.12421514647017	0.03571473150027	protein_coding	chr18	2849	121.427238108932	16.6479775920232	0.0778664204221003	No
Feature_778	GENE778	963.016426536496	-1.58247129935631	0.0438573513994603	pseudogene	chr6	1276	17.716294314732	24.3392840567026	0.0835287537878797	No
Feature_779	GENE779	28.9133216834247	0.77702454832197	0.016972271307136	protein_coding	chr21	5456	64.5240009302654	22.8057244834607	0.057338754416	No
Feature_780	GENE780	310.486145286698	0.507996998900748	0.017950047085707	protein_coding	chr1	1171	346.464910828662	26.382579315161	0.0590462075187729	No
Feature_781	GENE781	227.953909513759	-9.62354048737829	7.55982422535036e-05	protein_coding	chr6	2636	44.7481826797106	0.0153913919219181	0.00155193019067418	Yes
Feature_782	GENE782	2182.85494341936	1.07560086656694	0.0520816811506987	protein_coding	chr6	4911	1403.61914178921	167.92284485982	0.0909458925797998	No
Feature_783	GENE783	18.4836815830559	-2.57977282341366	0.0232951109951258	protein_coding	chr3	1047	34.2330373888977	146.254377898489	0.0645322745164079	No
Feature_784	GENE784	20.0874680183033	-2.45108794031753	0.107841392395064	protein_coding	chr8	3805	120.477777190751	36.2071875446361	0.135557392337887	No
Feature_785	GENE785	2737.13338410142	3.45422710555151	0.0882061837863162	protein_coding	chr6	2345	7.82985840567666	17.4902334324472	0.120610096334981	No
Feature_786	GENE786	92.7358701784396	2.3207156065806	0.206007524384713	protein_coding	chr14	7277	45.2574569310725	98.5226359146515	0.218030050801875	No
Feature_787	GENE787	77.4211829797907	-1.49632316750324	0.115333996894253	lncRNA	chr20	13661	7.0415368121924	75.8146976844814	0.141162949371509	No
Feature_788	GENE788	535.142895429461	3.33334464986081	0.173022899686134	protein_coding	chr17	774	17.7253219795535	112.688514832927	0.188889628478313	No
Feature_789	GENE789	181.091603655327	-1.05939484914263	0.00023905274437601	protein_coding	chr7	6127	8.64717311270409	147.472863799649	0.00265614160417788	Yes
Feature_790	GENE790	42871.1224693991	2.05729670127853	0.0247371151500955	protein_coding	chrX	3086	4.17968078793052	41.7805422700693	0.0660556005920775	No
Feature_791	GENE791	771.87964639517	2.75343598212981	0.00896985339868157	pseudogene	chr12	3177	33.0509203813256	87.5313763628637	0.0408959881398856	Yes
Feature_792	GENE792	604.196923628433	2.66200591652529	0.148289432915978	protein_coding	chr3	8940	3.47039035208395	13.0028000206028	0.168001623394234	No
Feature_793	GENE793	4136.83910227897	5.52048617751774	0.000195626782607401	lncRNA	chr11	5049	35.1343161871863	20389.8651921485	0.00232889026913572	Yes
Feature_794	GENE794	347.28060977546	-0.574669107618535	0.0879481867235684	miRNA	chr14	2815	254.473573953374	167.342401178306	0.120405435535649	No
Feature_795	GENE795	455.70663135992	-1.09347103631817	0.00940746985246975	protein_coding	chr19	2222	71.1669842686012	990.720304957416	0.0420758391076882	Yes
Feature_796	GENE796	27.599882022451	2.50785494213001	0.000992702346522009	protein_coding	chr16	2189	12.6859839657643	5.80210401714655	0.00841661841160976	Yes
Feature_797	GENE797	1.30678696219141	-0.143445837918022	0.121303275214402	lncRNA	chrX	2740	12.6767807100975	724.143968148868	0.145914124155255	No
Feature_798	GENE798	19.7268938508257	-1.36487324252854	0.0222929555486979	protein_coding	chr20	1392	169.751530815508	18.149597328128	0.0640602170939595	No
Feature_799	GENE799	536.611073660941	-2.04999291657134	0.262924936433768	lncRNA	chr2	9955	3.09863836316963	15.322013827418	0.270025618280173	No
Feature_800	GENE800	30.4704481938068	2.60315562943307	0.0401126862478039	lncRNA	chr10	5102	49.2826902597233	37.1152935351802	0.0808723513060562	No
Feature_801	GENE801	2257.51376077771	1.51612165081337	0.0151203931339931	protein_coding	chr13	5821	5.55650323441289	2.24115122329781	0.0542597839736596	No
Feature_802	GENE802	2471.81392871016	2.9592286707524	0.00874764006958553	protein_coding	chr12	3540	63.7121409748914	71.8613093060466	0.0402147379760519	Yes
Feature_803	GENE803	694.679457780803	-2.72607458822438	0.000280254346815585	lncRNA	chr7	3669	4.65237303327671	5.59115994316566	0.0030027251444527	Yes
Feature_804	GENE804	243.680556031414	0.519374454512459	0.00775018660497602	protein_coding	chr5	3392	91.9425526720799	241.719335931751	0.0375009029273033	No
Feature_805	GENE805	13.2735767493897	-2.17304184995474	0.1464622043204	pseudogene	chr9	10100	10.1780580693571	37.3827896448366	0.166693076492296	No
Feature_806	GENE806	186.355469896632	0.17244712638795	0.0137872675499373	protein_coding	chrY	2021	100.228538385303	513.002520558797	0.0520180892395134	No
Feature_807	GENE807	130.027086137548	-1.69240489810521	0.0103679652848665	lncRNA	chr6	1007	346.823575363959	14.2544374259626	0.0444341369351422	Yes
Feature_808	GENE808	2117.67244515382	0.777811728740777	0.00378854840368506	pseudogene	chr5	5500	5.24714400647015	231.703733462595	0.0250344608173022	No
Feature_809	GENE809	10631.4709805628	-0.0752716306927824	0.0793001091647121	lncRNA	chr4	6739	15.2556208303734	1213.14148923486	0.114375157449104	No
Feature_810	GENE810	1411.77177808225	2.89120329785165	0.0295637093830024	lncRNA	chr16	789	9.4422880165163	140.219668614808	0.0705671768813751	No
Feature_811	GENE811	24.0294139697107	0.63444896420537	0.0804996171389428	protein_coding	chr9	7040	71.4781805937661	74.1065927214896	0.115218917660701	No
Feature_812	GENE812	26304.4462679672	-1.777514159604	0.000415500730842309	protein_coding	chr19	1974	234.723302863863	15.026318676673	0.00394229944159122	Yes
Feature_813	GENE813	5043.63626024138	-3.48047466095049	0.0037535942965996	protein_coding	chr4	2469	69.4408204434729	27.5031145499144	0.0249132364818558	Yes
Feature_814	GENE814	705.426821147003	-1.99241362724852	1.20907515883589e-05	pseudogene	chr19	5462	7704.09834514593	15.8390477838566	0.00090079349049582	Yes
Feature_815	GENE815	1.62220853980536	-2.57878502886222	0.000143239826090692	protein_coding	chr20	2885	46.9136346004801	1.66743987647895	0.00202697867109469	Yes
Feature_816	GENE816	37.0969944282892	2.29583808863278	0.0276936801111003	lncRNA	chr17	13867	68.5971285425694	3744.65940671983	0.0694657527870409	No
Feature_817	GENE817	339.871407207765	2.01239834243665	0.000287414361802228	lncRNA	chr22	8383	43.5725353288998	204.571101575742	0.00301483596296044	Yes
Feature_818	GENE818	2706.10268161181	-1.17561272411714	0.0308428560113429	protein_coding	chr13	705	137.664238188869	18.8955518649154	0.0719596131908087	No
Feature_819	GENE819	21.1204021553712	0.455829881389893	0.0521712002643375	protein_coding	chr9	3945	43.9639118110579	16.562114311265	0.0909962795308213	No
Feature_820	GENE820	1236749.83035287	0.268295483692492	0.0296852590747651	protein_coding	chr13	3635	37.54055519524	218.827024821255	0.0705671768813751	No
Feature_821	GENE821	0.680748652151189	0.658655544228516	0.0102226362844206	protein_coding	chr7	1662	26.126919962096	34.5824327655964	0.0442070445622405	No
Feature_822	GENE822	223.668518267801	-0.595024427285588	0.171711310871758	lncRNA	chr4	23722	16.8440842231339	489.101238583168	0.187867955001923	No
Feature_823	GENE823	210.838701199958	2.36997594612904	0.0129704365893692	protein_coding	chrX	255	408.22189196904	387.49982116001	0.0505341685300098	No
Feature_824	GENE824	76.8290411347367	2.61907077325054	0.0122502018784369	lncRNA	chr7	1212	137.8559693154	205.200672102979	0.0491318257156562	Yes
Feature_825	GENE825	181.730209687729	-2.34091053023086	0.0717688679222261	protein_coding	chr10	7078	423.999448287197	75.6521066833039	0.108630980709727	No
Feature_826	GENE826	2581.14375076463	1.99223773260023	0.124736233696883	pseudogene	chrY	930	25.6783842676929	14.1779755635395	0.149087131908625	No
Feature_827	GENE827	45.3435668320748	-1.49399403338012	0.0951340041649689	protein_coding	chr17	823	84.8192167901767	89.5703645741061	0.125408637958029	No
Feature_828	GENE828	2.20994048265528	0.443735312931164	0.0266485571693191	protein_coding	chr19	1162	95.6922741005902	23.5932764019969	0.068446636565032	No
Feature_829	GENE829	510.004605987457	2.001890462365	0.0396207295769054	protein_coding	chr15	1976	4.69042854969586	9.15469364911222	0.0805297679592581	No
Feature_830	GENE830	401.597550896249	0.988286517118588	0.0895895629842035	lncRNA	chr18	1406	238.377715610116	354.74316811604	0.121724949706798	No
Feature_831	GENE831	390.429872416165	-0.0168888350692724	0.0426800367713361	protein_coding	chr14	4425	59.244127297218	2.94296716839195	0.0828202524670171	No
Feature_832	GENE832	2142.91040501812	0.19227397106575	0.0264110062437941	protein_coding	chr8	571	114.664028976444	3470.49879956445	0.0682770055541825	No
Feature_833	GENE833	390.364431527069	4.50141047836641	0.0258579705641845	miRNA	chr5	22351	142.711928573948	30.8687139118424	0.067695770668212	No
Feature_834	GENE834	2807.69060646071	2.873269382713	0.0999302458014197	protein_coding	chr21	4427	71.6973772386359	55.043051484021	0.12941516378764	No
Feature_835	GENE835	2.64629796357017	0.0457940979693432	1.0943085249666e-05	miRNA	chr15	3111	6.22973316215616	2132.09010647053	0.00090079349049582	No
Feature_836	GENE836	24.0359052045781	-0.641583783036256	0.0450367067543398	protein_coding	chr6	854	149.909247407454	160.252039388731	0.0843384021616851	No
Feature_837	GENE837	964.875356708835	3.68334973452406	0.0705936048946261	protein_coding	chr16	6230	154.657696097382	42.584999568056	0.107376377352518	No
Feature_838	GENE838	166.959921860859	0.179849450450683	0.026297030014361	protein_coding	chr11	3081	41.2912700218582	9.38974695965558	0.0682448875805217	No
Feature_839	GENE839	4280.97683406952	0.805585636233583	0.0092796214659948	protein_coding	chr1	1952	168.363452420002	15.3631521956845	0.0418000966936703	No
Feature_840	GENE840	32.7269981476555	5.76133230049297	2.85094798349952e-05	protein_coding	chr20	2634	58.4123617855528	4250.60106460483	0.00125956032837374	Yes
Feature_841	GENE841	2464.53106545657	-1.22650844545082	0.0252486125316861	protein_coding	chr11	1575	4.47099948139124	100.078763414822	0.0666776739393118	No
Feature_842	GENE842	75.7863462294499	-0.870960169838864	0.111365996513167	protein_coding	chr11	811	140.845922444356	7.42860789109339	0.137811950969507	No
Feature_843	GENE843	24.9631195012649	-0.764212168541601	0.0644241468925285	protein_coding	chr22	4464	89.1215203497622	120.378606717193	0.101083912488277	No
Feature_844	GENE844	171.226463209261	0.342656352219863	0.152654742274545	protein_coding	chr6	16824	281.014244126941	31.2640300987116	0.171265604646086	No
Feature_845	GENE845	456.892579708469	-4.83312492689379	0.0201600269459287	miRNA	chr14	4853	8.89461638118603	43.0767426948385	0.0614785992234501	No
Feature_846	GENE846	18.7425266854233	-0.836342873172499	0.0387253441841015	lncRNA	chr10	1431	18.1172481865658	113.662571075557	0.0795198237346241	No
Feature_847	GENE847	59.7390089301886	1.41439112980099	0.0813376692197485	lncRNA	chr15	359	7.47923278665117	14.8393960395186	0.115779448552682	No
Feature_848	GENE848	17.8954205685311	0.623615070633959	0.0437632282008383	pseudogene	chr2	7350	18.0788759939279	14.7186456458539	0.0835287537878797	No
Feature_849	GENE849	5125.25185070118	0.701280313564774	0.111443931017342	lncRNA	chr15	872	143.440448757152	92.8307465114637	0.137811950969507	No
Feature_850	GENE850	2462.74426034954	-3.17373082525191	0.304520833979629	miRNA	chr6	3833	195.845103080787	750.552706636518	0.307389805497607	No
Feature_851	GENE851	30.5291558721428	0.952695277950651	7.72695715096889e-06	lncRNA	chr20	4542	35.4322995179714	427.406578745779	0.00090079349049582	No
Feature_852	GENE852	1625.16562119701	-0.22949968575879	0.000417883740808669	miRNA	chr12	4419	20.9117968812519	2.54696522773714	0.00394229944159122	No
Feature_853	GENE853	212.947667333342	0.0406762464581487	0.227669998600057	protein_coding	chr13	5293	10.4078696270693	6.93190418431307	0.237982576933857	No
Feature_854	GENE854	24.9411888403569	1.78558052387557	0.00661946151450522	protein_coding	chr13	5934	854.749079712063	196.347661981245	0.0347174554956567	Yes
Feature_855	GENE855	1156.31511051392	2.89616829508929	0.21324644138409	lncRNA	chrY	977	236.919030063713	13.5412371100103	0.224312526000095	No
Feature_856	GENE856	179.940136465665	-0.504061744110063	0.109403062815569	protein_coding	chr8	803	10.4021379426139	829.964703087069	0.136354610640847	No
Feature_857	GENE857	3642.58820387558	-1.19494255833516	0.0222371804248046	protein_coding	chr17	427	68.1630450963887	23.8818924637309	0.0640528295982899	No
Feature_858	GENE858	247.854277579352	-0.495481679499037	0.0722957811514127	protein_coding	chr12	2534	38.5587987103863	64.4108944612739	0.108769981672135	No
Feature_859	GENE859	7864.68257317372	1.54873188030329	0.0152010151084641	protein_coding	chr6	8327	56.3589627933672	177.258650513217	0.0544189085028547	No
Feature_860	GENE860	112.796884678043	-0.237174412340163	0.044676164694717	lncRNA	chr5	8481	94.4792860407168	41.1825819745991	0.0839599390046347	No
Feature_861	GENE861	698.45449315006	-0.835162542201795	0.101642422588605	pseudogene	chr21	1439	1451.70869362702	110.060583580312	0.130199516552441	No
Feature_862	GENE862	1018.14340181363	-0.104852706515472	0.011062158459243	protein_coding	chr16	2224	273.237378589152	62.7913989087968	0.0461959628214843	No
Feature_863	GENE863	810.596976574888	2.70790040566744	0.0240353534937255	protein_coding	chr14	577	98.9917601678772	19.4207280747721	0.0655509640737967	No
Feature_864	GENE864	668.379478137135	-4.05086628015055	8.90850078070943e-05	lncRNA	chr5	525	13.4921720300974	1.54398499970643	0.00175825673303475	Yes
Feature_865	GENE865	390.53150471846	-0.62154274799391	0.0542061148883459	protein_coding	chr21	1083	582.493326027955	15.032172621515	0.0923262984209857	No
Feature_866	GENE866	321.448545190854	-4.64553306000061	0.000119735080406811	protein_coding	chr3	5840	141.016564991628	2.50119516097542	0.00189961835565815	Yes
Feature_867	GENE867	12241.3936918443	4.47748851159939	0.0362022536519491	protein_coding	chr18	2014	86.7124119247453	49.411952712894	0.0783275562139846	No
Feature_868	GENE868	3906.22386228746	-0.946124280066497	0.000579938816975041	protein_coding	chr1	9946	32.2173886779	18.3122629564085	0.00517802515156287	No
Feature_869	GENE869	87.8191487088074	1.81210817096174	0.0191715412915254	lncRNA	chr6	4248	5.88868633057829	42.9034196670851	0.0607402390014759	No
Feature_870	GENE870	13241.260819932	0.075833863188284	0.0419672055137507	pseudogene	chr15	24214	213.430207734474	145.944619252556	0.0822886382622563	No
Feature_871	GENE871	579.40165009639	-0.350724566047522	0.0150602839286704	protein_coding	chr10	892	43.8685587710199	81.1422930442736	0.0542597839736596	No
Feature_872	GENE872	81.3274071460247	-0.723218050557475	0.0614993206902919	pseudogene	chrX	626	298.011873081302	137.848711817055	0.0981372138674871	No
Feature_873	GENE873	616.775838349252	-1.60724308416981	0.0363366391675242	protein_coding	chr5	5845	276.980232846038	56.9114796747259	0.0783275562139846	No
Feature_874	GENE874	272.334552097443	2.68315270215077	0.0884834152037203	pseudogene	chr1	1945	49.3595168256537	148.266940164005	0.120768992543749	No
Feature_875	GENE875	519.231059979428	1.25186130875656	0.0592970326755293	lncRNA	chr15	925	28.0525875052788	4.93354276929705	0.0960797418185504	No
Feature_876	GENE876	35.3930196132388	0.0622614159883708	0.209803730704153	protein_coding	chr8	622	465.499919360109	29.3396822230061	0.220846032320161	No
Feature_877	GENE877	51.9580577748572	-2.18982669893885	0.017112238755793	protein_coding	chr7	1317	136.294576333831	37.6103866587909	0.0574531607223511	No
Feature_878	GENE878	12176.9174043778	-0.97282813111729	0.0731344418282077	pseudogene	chr6	2811	75.9889582643005	55.7488672756679	0.10959207067164	No
Feature_879	GENE879	4462.33444539338	1.90618736652821	0.0529463451088857	pseudogene	chr17	6960	382.940169171144	4.94303488323498	0.091439149618332	No
Feature_880	GENE880	44.2868952054212	-1.98902669618563	0.0538108377067395	protein_coding	chr6	5021	1057.11643379306	454.538474240546	0.0921418453882526	No
Feature_881	GENE881	42.5112910074298	-1.14374064503608	0.0913556731396701	protein_coding	chr11	2749	6.49422049590645	231.483184818362	0.123342492987853	No
Feature_882	GENE882	29981.4109020564	1.56634636314057	0.0602954523622152	lncRNA	chr12	3190	94.8577772967664	69.4764360332476	0.0969599043016624	No
Feature_883	GENE883	47696.1235043961	0.762732842178153	0.0605093019943875	lncRNA	chr18	2023	271.206096699084	237.160444907399	0.0970737465150602	No
Feature_884	GENE884	57.8091466883495	-1.20011634791432	0.0923173282732895	protein_coding	chr5	2930	20.6213365142811	43.9754813274761	0.124023787849851	No
Feature_885	GENE885	15.5527402267064	3.30523024018825	0.0887306735109717	pseudogene	chr15	7235	24.9886205879154	159.446471135458	0.120886476172986	No
Feature_886	GENE886	284570.958737367	-5.23937451462299	3.11297638066393e-05	protein_coding	chr13	1192	7.46467171301081	5.29870597713004	0.00125956032837374	Yes
Feature_887	GENE887	716.280812189249	6.22898078837111	0.000188994347955969	protein_coding	chr5	853	49.2579725477237	17935.6309510656	0.0022831571537167	Yes
Feature_888	GENE888	643.469565305211	1.62834563438496	0.0814655406344638	protein_coding	chr4	1339	20.8218353043126	39.8324379025888	0.115779448552682	No
Feature_889	GENE889	488.012776750263	-4.1951420967129	0.00237083758790253	miRNA	chr9	2296	9.25585752310994	43.0711025099015	0.0180520628520497	Yes
Feature_890	GENE890	13523.0439137145	0.640330164975348	0.0727244473528272	protein_coding	chr11	2729	732.384416360241	547.708001113928	0.109243621532945	No
Feature_891	GENE891	249.808446871949	1.6020502408481	0.0689625105069787	protein_coding	chr5	4967	8.90761385095121	7.39207988481913	0.106096170010736	No
Feature_892	GENE892	15498.2192682831	-1.58336130808556	0.0415922714195403	protein_coding	chr2	981	59.1430853356565	159.436823595763	0.0819247232895934	No
Feature_893	GENE893	232.377074216866	-0.0469315582294603	2.41877178087199e-05	lncRNA	chr11	2249	62.6153284706464	192.815078102028	0.00117037344235741	No
Feature_894	GENE894	1426.33673932747	-3.24703587988895	0.0177596484093902	protein_coding	chr6	1313	125.792925109467	3.45139050048627	0.0588241568300872	No
Feature_895	GENE895	30.4552223384331	-1.8151341037756	0.070653656297957	protein_coding	chr11	1048	10.3161294366473	37.9944955034717	0.107376377352518	No
Feature_896	GENE896	617.811675395773	0.273533444845278	0.00681366594963955	lncRNA	chr18	20874	88.4881771027452	540.72661307531	0.0348822488889397	No
Feature_897	GENE897	8116.63064812261	0.542375913063947	0.00210400520236986	protein_coding	chr5	1653	1794.23669534736	63.4529821877079	0.0162680814616226	No
Feature_898	GENE898	268.133559599156	-0.14732243041004	0.115533023873159	lncRNA	chr16	5847	509.136920786472	31.6491957309156	0.14116876722493	No
Feature_899	GENE899	9958.57888138448	-1.54886065685608	0.00848249831067138	protein_coding	chrX	618	18.4376571774484	17.8986680326146	0.0392708255123675	Yes
Feature_900	GENE900	368793.066298273	1.18763227105238	0.111135483245821	miRNA	chr16	7052	35.7228409364868	30.7293818303853	0.137811950969507	No
Feature_901	GENE901	4250.57923545622	2.65500911916337	0.0559423547569733	pseudogene	chr20	517	85.6197875695339	147.535229209201	0.0934273276055823	No
Feature_902	GENE902	216.689381582842	-1.20167166363436	0.207469524564268	pseudogene	chr13	22455	160.865882726618	83.4911972874455	0.21931239383115	No
Feature_903	GENE903	513.472846785356	0.113013716502039	0.162129881539822	protein_coding	chr14	2120	101.389260287122	132.720872227427	0.179612128736878	No
Feature_904	GENE904	136.342846919496	-1.06215257916375	0.0101655602933902	protein_coding	chr21	3154	40.5258740274956	32.0587165351066	0.0441980882321315	Yes
Feature_905	GENE905	93589.1436065279	-0.1617975687539	0.0802171959786879	protein_coding	chr15	10603	177.413988735869	27.5593829795243	0.115034219854715	No
Feature_906	GENE906	0.247350468353491	0.321511173342762	0.136238727752935	lncRNA	chr21	8576	23.9633026303274	13.4498286245729	0.159033534341948	No
Feature_907	GENE907	493.844454413502	-0.204281129327269	0.129458176573151	lncRNA	chr2	1051	65.6872120968541	106.205660603318	0.152783056537944	No
Feature_908	GENE908	531.309392450194	-0.709499939572142	0.0554087668217839	lncRNA	chr15	1385	89.2101704305062	292.058907299866	0.0930773349693241	No
Feature_909	GENE909	687.884410470695	-0.942454694186737	0.00396672099987253	protein_coding	chr11	6975	60.5731283165043	40.0742991730777	0.0253191423267164	No
Feature_910	GENE910	8.21080498854127	0.0680883547232234	0.0215647250542601	lncRNA	chr7	1578	196.114739675008	234.888036896705	0.0635917587059241	No
Feature_911	GENE911	692.652801456646	-0.401442414713532	0.208598791193894	pseudogene	chr14	1759	17.931643669956	55.1719554403582	0.219886584332267	No
Feature_912	GENE912	644.941453279169	-1.08889725753855	0.0156471377799099	lncRNA	chr8	2047	21.9726209025069	27.9129562455126	0.0549317019147102	No
Feature_913	GENE913	9382.06636986876	0.754724539291073	0.302724077060775	protein_coding	chr10	242	80.1708558379781	138.461494267786	0.305781896020985	No
Feature_914	GENE914	1493.37576779659	0.807456321160892	0.0831373269116507	pseudogene	chrX	6713	27.4692199199005	7.22208752535464	0.117090674913978	No
Feature_915	GENE915	6559.27720497965	0.340473875086064	0.00330648175671334	miRNA	chr1	3923	136.986820611457	16.4446702680067	0.023018372307769	No
Feature_916	GENE916	36.827483275416	-2.20215984244145	0.0500498467788909	lncRNA	chr1	3682	8.59230452618641	312.653982991926	0.0891624348792593	No
Feature_917	GENE917	295.593751462591	1.77086667688082	0.000115588247064768	protein_coding	chr15	9740	34.580626285181	467.711373686001	0.00189961835565815	Yes
Feature_918	GENE918	651.543766673123	0.851632354421892	0.171098865830167	lncRNA	chr18	604	3.24514182614819	71.1227874367504	0.187408938284906	No
Feature_919	GENE919	796.751731507683	-1.24576636299449	0.000432595391158602	lncRNA	chr5	9941	909.367736333334	16.1537766104544	0.00405558179211189	Yes
Feature_920	GENE920	71.1979368246972	1.10726414423111	0.00996069317056654	protein_coding	chr17	5395	83.9842742232231	77.5401435460432	0.0436872507480989	Yes
Feature_921	GENE921	16283.8614645808	2.52871246495417	0.0195611982548384	pseudogene	chr15	21832	73.0281246352645	1.77707939057898	0.0613299071192828	No
Feature_922	GENE922	87.4076183984576	0.655604926389259	0.0311993019758249	protein_coding	chrY	5427	29.6497432575028	18.8733503309274	0.0724441996342683	No
Feature_923	GENE923	7.12938563205626	1.53021274661879	0.0144415330855062	protein_coding	chr8	1038	36.6966154949045	18.0343748280201	0.0533554178035944	No
Feature_924	GENE924	1103.48129669411	2.56514691762049	0.0538895089813332	lncRNA	chr14	482	3.71715782751794	58.2899233423983	0.0921713380524513	No
Feature_925	GENE925	2124.70578620789	3.31777386765869	0.0276055903376419	lncRNA	chr22	1437	48.5128738757559	158.227442145941	0.0694657527870409	No
Feature_926	GENE926	4274.05232095391	-0.961459626269822	0.00420506346505843	lncRNA	chr10	2939	32.1247291248912	6.42583103448619	0.0263916117053876	No
Feature_927	GENE927	37.877149160426	-0.815669029174174	0.0514761366496906	lncRNA	chr16	983	104.416559552912	26.8536424713816	0.0904147599233441	No
Feature_928	GENE928	216.865832063763	-0.657837583458164	0.00506523444447396	protein_coding	chr2	868	22.8420985845731	17.6988815967601	0.0295636251622994	No
Feature_929	GENE929	14.569187139722	2.20215317570123	0.0351425929245267	protein_coding	chr10	7569	90.5164381733475	58.3639697078273	0.0777490993905457	No
Feature_930	GENE930	3333.9376278999	1.16343592156544	0.00407937164480506	protein_coding	chr1	3941	80.3526094278084	55.9240837131444	0.025818807878513	Yes
Feature_931	GENE931	962.218764845018	1.91555840551473	0.20458880157223	miRNA	chr19	3173	667.923376148735	10.894365645153	0.216878588239113	No
Feature_932	GENE932	3961.61268913424	0.602843608674718	0.0760295147092914	protein_coding	chr11	1716	115.328801531742	8.32501442260732	0.111931124549956	No
Feature_933	GENE933	1845.83380912725	-0.57692212714617	0.0231974001102667	protein_coding	chr6	5473	235.55522233583	54.0505700154968	0.0645322745164079	No
Feature_934	GENE934	88.334436903636	-2.91230317578717	0.0381725541955037	lncRNA	chrX	40773	132.056488408128	232.927550292837	0.0794551241718501	No
Feature_935	GENE935	632.16167555275	-3.40930308132438	0.0226363757182779	protein_coding	chr9	137	18.3346100052172	21.6898858071968	0.0645322745164079	No
Feature_936	GENE936	3.41772953329807	4.02244238259107	0.0249207334062028	protein_coding	chr22	2077	24.0726065326633	601.638069169561	0.0662785462930927	No
Feature_937	GENE937	1418.51473825445	0.0079226649055365	0.0704512384873539	protein_coding	chr12	5801	40.9235970251217	38.4731668118568	0.107376377352518	No
Feature_938	GENE938	4547.1133575375	1.11644381313764	0.00104480756921684	protein_coding	chr19	2832	8.64018574608411	11.2729156815161	0.00880455816755767	Yes
Feature_939	GENE939	45.1801208352835	1.38898737120161	0.0438620979033211	pseudogene	chrX	4328	252.156081035758	20.6055850715199	0.0835287537878797	No
Feature_940	GENE940	1.93467364483069	2.89264247357663	0.154449978389987	protein_coding	chr4	794	49.3912574363087	49.5830961819046	0.172891766854463	No
Feature_941	GENE941	8.96144105456504	1.26693748671905	0.00821093444446171	protein_coding	chr6	2220	59.8469550391875	54.2158376572982	0.0385686644629345	Yes
Feature_942	GENE942	24.9582512833796	0.0527406739209983	0.0115179705965841	lncRNA	chr7	616	79.1137065559643	179.324925610143	0.0472047975269841	No
Feature_943	GENE943	8977.34749816419	1.4857510323091	0.0622769720680942	lncRNA	chr6	2523	338.268620028113	94.720237221737	0.0989570530743023	No
Feature_944	GENE944	406.955904840306	0.694606784254651	0.0867245451001469	lncRNA	chrX	2397	33.0583354076777	30.0691391067253	0.119345704266257	No
Feature_945	GENE945	18.2746259032758	-1.25730985181861	0.00272837522859364	lncRNA	chr3	3645	12.10393024615	402.546260891523	0.019770834989809	Yes
Feature_946	GENE946	1618.48822364062	1.91698385259785	0.0555859819908053	lncRNA	chr7	7811	132.895577178473	168.321243958825	0.0930773349693241	No
Feature_947	GENE947	1.71966005113179	0.328882700287518	0.146936753456571	protein_coding	chr22	1301	10.4919320408492	35.7839112629189	0.166973583473376	No
Feature_948	GENE948	217.552207728223	-0.069411801926064	0.114595987349539	miRNA	chr2	13953	42.4249929553746	19.5085979062286	0.140551088327316	No
Feature_949	GENE949	6516.82334368839	-1.84148763074888	0.140534652697661	protein_coding	chrX	17912	60.7399840068114	270.413473221949	0.162030729474629	No
Feature_950	GENE950	171.711699963442	2.29611029927442	0.0922763229717039	protein_coding	chr6	1114	4.54775460669442	101.28792778369	0.124023787849851	No
Feature_951	GENE951	10546.9906878052	-0.779760220059271	0.000512874865702025	protein_coding	chr11	1243	50.9595527008007	153.002703037223	0.00469092864971364	No
Feature_952	GENE952	35893.4346385166	-0.198526526554776	0.164163983552716	protein_coding	chr2	2121	288.723797284421	55.2096877297149	0.181597326938845	No
Feature_953	GENE953	21.7673672098555	-0.0559321247344297	0.0949660995557006	lncRNA	chr15	2047	138.147544401924	656.599667055142	0.125408637958029	No
Feature_954	GENE954	22.6301013350928	-0.11397776974124	0.0223454752607576	protein_coding	chr10	11864	129.138368643188	46.5302201005357	0.0640883611685209	No
Feature_955	GENE955	41.0118613726216	1.11131803349688	0.0916577129486858	protein_coding	chr22	15307	49.9547939774883	78.1919829017759	0.123527915025183	No
Feature_956	GENE956	1512.95516676093	3.96846489157148	0.000328742833878766	protein_coding	chr21	7093	105.75569660684	205.832034047213	0.00335451871304863	Yes
Feature_957	GENE957	3254.18558039916	1.07324617646807	0.119617099806945	pseudogene	chr20	841	26.9976616873044	27.8275660932755	0.145049029676974	No
Feature_958	GENE958	8290.30828678686	-2.94237227652968	0.0480446394641405	miRNA	chrY	2660	477.497678389212	62.1304545315263	0.0872481346201099	No
Feature_959	GENE959	10390.8549171886	-4.81871881653714	0.193236696339527	pseudogene	chr19	1800	41.0751117632671	24.5681851108892	0.205382862623849	No
Feature_960	GENE960	5939.20616116836	-0.730034755559076	0.0562493235919959	protein_coding	chr2	34704	719.546719537024	372.466040635827	0.0936448228501596	No
Feature_961	GENE961	4228.07700017302	-0.362536969268332	0.0296513020718314	miRNA	chr2	3367	2.66102633309661	108.890331533578	0.0705671768813751	No
Feature_962	GENE962	606.944123643611	-0.298125885321622	0.315302405425685	protein_coding	chr15	10029	27.1552709237976	226.48379343925	0.317418528952032	No
Feature_963	GENE963	43.8008666361016	-2.78542938771881	0.180653412534089	pseudogene	chr17	1120	81.2745916313118	3.53000557062993	0.195427376747704	No
Feature_964	GENE964	65.6670674341334	-1.35871848875655	0.0317011676712248	protein_coding	chr19	13851	1066.18668327434	6.83463945819142	0.0730441651410709	No
Feature_965	GENE965	1117.66002353977	-3.63823593722793	0.0233606833749397	protein_coding	chr5	8201	13.8807464623086	3.1885832701437	0.0645322745164079	No
Feature_966	GENE966	27142.087546341	5.27796443696429	0.0787963963912207	lncRNA	chr18	3342	79.1093368110562	123.154179642726	0.114087579113272	No
Feature_967	GENE967	28708.5296778663	1.09321655643649	0.0666175519378475	protein_coding	chr12	4694	19.5323654756405	559.527222546585	0.103274998364692	No
Feature_968	GENE968	3.2693240399692	-0.0123078778588154	0.114013508340066	protein_coding	chr21	1050	18.6269504509423	2.45331864922856	0.140147613461326	No
Feature_969	GENE969	50.1493203477783	-3.78027893571659	0.180898644252976	protein_coding	chr14	1668	254.70142558798	75.9454333983397	0.195427376747704	No
Feature_970	GENE970	14014.2688177598	-0.533566742330349	0.0675384814019179	miRNA	chr17	2591	46.6928383196405	272.075569165811	0.104163383995087	No
Feature_971	GENE971	28.2113876117522	1.64086202039464	0.0246879465374257	protein_coding	chr3	7218	9.71922988868365	279.623687801382	0.0660556005920775	No
Feature_972	GENE972	7.14245331445905	1.55638708009921	0.00336137664422267	protein_coding	chr12	5899	68.8010842427562	332.566369357533	0.0231281670924796	Yes
Feature_973	GENE973	1807.18871694426	0.908184047045126	0.0361260514786565	protein_coding	chr13	4109	101.361750098068	72.0974501807286	0.0783275562139846	No
Feature_974	GENE974	30712.0929588228	6.20422956142739	0.0001167138018694	miRNA	chr14	924	18.7019966381324	1024.52410107877	0.00189961835565815	Yes
Feature_975	GENE975	50830.985893164	-3.62212821019296	0.0530584347848421	protein_coding	chr17	1723	34.9631084260802	133.951236605583	0.0914800599738657	No
Feature_976	GENE976	1528.51421182383	-2.20490348217398	0.0119781116043935	pseudogene	chr22	1031	425.323708413248	37.0661968743332	0.0486656461001846	Yes
Feature_977	GENE977	2438.56343815724	-0.0843386337942791	0.00016101278861876	protein_coding	chr7	1998	40.757122973514	7.38609659048204	0.00211858932393105	No
Feature_978	GENE978	1636.36641868823	0.298607439360088	0.00508645776704578	lncRNA	chr2	779	1.01658066505759	53.9356841347255	0.0295724288781731	No
Feature_979	GENE979	385.593100950358	-2.34270022916572	2.38776973843896e-07	lncRNA	chr2	967	187.910893986667	7.71233473106944	0.000358165460765844	Yes
Feature_980	GENE980	0.0880942771802537	2.39569225240711	0.113496929515152	protein_coding	chr12	2243	20.4938748124735	28.3018976300206	0.139659880453428	No
Feature_981	GENE981	2702.02862346232	-8.98742138313667	2.61463321975442e-05	lncRNA	chr20	304	59.4799335899972	0.892627069329567	0.00122560932175989	Yes
Feature_982	GENE982	151.704245086182	-4.46296780517843	1.96771450729075e-05	lncRNA	chr21	2226	129.294422412213	0.124718566330764	0.00109317472627264	Yes
Feature_983	GENE983	5037.94258031202	3.20783644276637	0.0135938881780984	pseudogene	chr1	1747	1.70019717404852	86.9021916902423	0.0519906061475261	No
Feature_984	GENE984	84.1471567608064	1.78470006831405	0.134167190520077	pseudogene	chrX	2735	710.767491838512	4112.00926484291	0.156981892184178	No
Feature_985	GENE985	6.77714943511669	-3.03541112327593	0.0220497803369329	protein_coding	chrY	355	1007.76569053674	142.55692374887	0.0640528295982899	No
Feature_986	GENE986	9073.43897058421	1.64705655230429	0.00728642683787535	lncRNA	chr2	4541	15.1948761414867	487.302502689418	0.0363110971987144	Yes
Feature_987	GENE987	634.88483255484	0.731124496016997	0.0354319985745843	pseudogene	chrX	11855	232.08504398875	42.4773787792818	0.0778278008013459	No
Feature_988	GENE988	2516200.69211822	-2.66184333661978	0.0619687205801295	protein_coding	chr13	540	3334.57129548126	75.5085785126012	0.0986247857954929	No
Feature_989	GENE989	3979.77189299145	0.7191523089354	0.0682411761825477	pseudogene	chr2	694	10.9862493363535	49.6577469030781	0.105094213833492	No
Feature_990	GENE990	5548.40786029332	1.78598921997739	0.0204226747552336	protein_coding	chr15	14815	180.04176002378	22.5798751166423	0.061514080588053	No
Feature_991	GENE991	2723.19837685914	-1.99019799179863	0.0220015072847393	lncRNA	chr14	3586	12.3345166784917	2297.11382518501	0.0640528295982899	No
Feature_992	GENE992	89.2580451069402	2.28655645937748	0.000138441141896155	protein_coding	chr18	1963	21.886272197441	30.6603933138274	0.00200831407731003	Yes
Feature_993	GENE993	159.80044902439	-2.47146689656658	0.0350162795888603	protein_coding	chr17	9771	31.4794200519469	12.5311187432983	0.0776988452415539	No
Feature_994	GENE994	5707.66248017036	2.33079824701712	0.000120018543297443	lncRNA	chr4	752	41.8341325110121	129.982781271779	0.00189961835565815	Yes
Feature_995	GENE995	5640.77262071553	-1.96608344191187	0.0074718033571421	pseudogene	chr9	9604	548.817647987623	69.0856787831053	0.0364950910989453	Yes
Feature_996	GENE996	1732.69001670344	-0.751490968508498	0.0542878634715396	protein_coding	chr19	688	309.07240160911	832.318822806436	0.0923262984209857	No
Feature_997	GENE997	34.2463986800191	-2.08347076899979	0.262038814353923	protein_coding	chr8	16926	267.587873574766	190.509876966893	0.269402482200743	No
Feature_998	GENE998	27215.8425483922	1.39533471486034	0.074597492611268	protein_coding	chr21	1928	107.889055734582	23.8427237524075	0.111064462609597	No
Feature_999	GENE999	13.2354308077749	-0.288897606838721	0.000667076843538575	pseudogene	chr2	4483	220.835873916999	13.4389541827654	0.00588597214886978	No
Feature_1000	GENE1000	136.58732155884	0.997086794278588	0.0183535288527834	protein_coding	chr2	19972	41.8328600799562	22.1442596680147	0.0595592851297663	No
Feature_1001	GENE1001	134948.193819921	1.23467341975359	0.0284719919804879	pseudogene	chr5	2269	25.2350689384113	83.6814816280731	0.0700130950339867	No
Feature_1002	GENE1002	1495.63396512482	-0.00908228295102865	0.0230735026676024	protein_coding	chr22	3295	13.4581605630717	151.450489742291	0.0645322745164079	No
Feature_1003	GENE1003	4568.01274330174	-0.182512720179551	0.00637417416363228	protein_coding	chr15	301	13.7225099324767	32.8371030451398	0.0340977878733283	No
Feature_1004	GENE1004	1035.28651438336	0.799918749630673	0.00255429598980974	protein_coding	chrY	2368	207.222748249187	1.07808220183235	0.0187815881603657	No
Feature_1005	GENE1005	33.4538376733826	1.17780331309822	0.0124653041435694	lncRNA	chr2	5859	26.1085983051171	4.61936761043547	0.0493425215506044	Yes
Feature_1006	GENE1006	90.5853696737833	-0.0742633733019798	1.26869309011045e-05	lncRNA	chr4	5432	9.11814890678399	29.3625241922263	0.00090079349049582	No
Feature_1007	GENE1007	609.798489616439	1.84229840118998	2.16571535194714e-05	protein_coding	chr6	1528	618.716938723965	251.473513899384	0.00112019759583473	Yes
Feature_1008	GENE1008	0.26681681386472	1.60145592904968	0.00495784986184906	lncRNA	chr21	962	592.529079543461	309.347962442767	0.0291600860700552	Yes
Feature_1009	GENE1009	48.4345999612592	1.35978620765573	0.102925355721064	protein_coding	chr11	2871	311.765085357476	63.8088833863334	0.131282341480949	No
Feature_1010	GENE1010	2970.42785563805	2.61932784507908	0.0721607921234936	pseudogene	chr8	21974	47.9601468310725	268.505828284404	0.108727560400664	No
Feature_1011	GENE1011	191.303281519619	-3.78242895773816	0.00126681850625754	protein_coding	chr20	4524	4.55556530599988	187.098743590272	0.0103837582480126	Yes
Feature_1012	GENE1012	198.536221119909	0.689814669337907	0.036044997962618	lncRNA	chr21	1347	221.308731218829	164.91531270276	0.0783275562139846	No
Feature_1013	GENE1013	3546.79006583875	0.309525313289231	0.108343450431382	miRNA	chr6	11449	68.1309348419585	150.769493868306	0.13565790106171	No
Feature_1014	GENE1014	103.452419109395	-1.53288346385113	0.0510284314261867	pseudogene	chr11	8015	20.8546280452705	32.0137892356846	0.090213750521299	No
Feature_1015	GENE1015	1943.03815908104	-1.50583008664405	0.0934364490097332	protein_coding	chr15	2534	60.3806347861182	28.5973788030713	0.12480380544488	No
Feature_1016	GENE1016	11.5209124186195	1.04854135130873	0.0901079703639865	protein_coding	chr17	1649	31.357385261397	124.513024753834	0.122137476483381	No
Feature_1017	GENE1017	18.7504624603507	-1.56387131076108	3.97587485966686e-06	protein_coding	chr1	1289	259.658627424399	2.80195247060218	0.00090079349049582	Yes
Feature_1018	GENE1018	6.13945644052783	-0.520532994242218	0.0415014768941667	protein_coding	chr22	5295	7.40194965178069	326.877513871922	0.0819247232895934	No
Feature_1019	GENE1019	498.197311114303	1.01441622006353	0.0376254992826049	lncRNA	chr7	9761	346.854090662171	164.049782697714	0.078951412738122	No
Feature_1020	GENE1020	240.973227973711	2.28641042110326	0.0747488727053348	protein_coding	chr2	2242	31.8351871946435	76.1849687313651	0.111123200255701	No
Feature_1021	GENE1021	14834.0293477429	4.1336350365884	0.180808098399978	protein_coding	chr10	444	144.346510016806	31.9213585094569	0.195427376747704	No
Feature_1022	GENE1022	363.414749097078	1.53973268617075	0.0970429538148098	protein_coding	chr21	4302	17.8302311704208	177.020101200859	0.127085110036271	No
Feature_1023	GENE1023	11901.1009831151	4.00399589101353	0.0720481740043486	protein_coding	chr6	4134	146.421239730466	33.4789216165656	0.108727560400664	No
Feature_1024	GENE1024	52211.7680381796	2.54324181745553	0.00789332269325589	protein_coding	chr4	485	4.93973469088129	94.4601740142367	0.0379486667944995	Yes
Feature_1025	GENE1025	118.232664444115	0.667040491700596	0.00389736486045719	protein_coding	chr4	21801	11.110895433588	20.7036979735529	0.0253191423267164	No
Feature_1026	GENE1026	1065.3915757862	0.508145352181057	0.0769586305981644	protein_coding	chr6	1056	397.146740558768	20.3515506202243	0.112512617833574	No
Feature_1027	GENE1027	48.8017831443634	3.86182854425584	0.0563841022757198	lncRNA	chr14	491	1.12022156464944	103.579784930089	0.0936757230320582	No
Feature_1028	GENE1028	2552.87618872202	-2.025859734824	0.0171908982203222	protein_coding	chr15	539	153.955569725215	97.0650974726661	0.0574531607223511	No
Feature_1029	GENE1029	27.1288889168444	0.128888880786415	0.0461567375793883	protein_coding	chr21	1188	55.7183063162495	143.129218594157	0.0855810956354542	No
Feature_1030	GENE1030	30.994671710046	0.846445121974562	0.000363439552161289	miRNA	chr1	1068	8.65689410652697	70.2815405596024	0.00365878743786533	No
Feature_1031	GENE1031	830.463022722548	-10.2961076354608	5.43853550181723e-05	pseudogene	chr1	6353	23.8306658583658	0.0308954489445326	0.00151070430606034	Yes
Feature_1032	GENE1032	506.248825398689	-0.703531802064484	0.056762021102331	protein_coding	chrX	4816	80.8010173471735	431.349534570514	0.0938732432783864	No
Feature_1033	GENE1033	777.868853947307	0.693181877364782	0.0202887898836495	lncRNA	chr13	1457	42.0184739948879	46.071147494083	0.0614785992234501	No
Feature_1034	GENE1034	479.784613815211	-12.4473406583084	0.000120840151108147	pseudogene	chr9	1269	106.610154612958	0.0217213486134682	0.00189961835565815	Yes
Feature_1035	GENE1035	107.596751081066	0.735745407169047	0.0933450242729882	miRNA	chr12	496	100.750627304127	18.8572331401621	0.124792813199182	No
Feature_1036	GENE1036	291.341054268804	-0.570968132236874	0.07304983406714	lncRNA	chrY	3580	1628.42890914899	3.80917941931146	0.10957475110071	No
Feature_1037	GENE1037	23164.9782953038	0.885466520905896	0.242977969738633	protein_coding	chrY	1035	26.5355318636231	181.170412399802	0.252400938094148	No
Feature_1038	GENE1038	385.778045217274	1.43534226009172	0.0199434928677977	pseudogene	chr22	6467	128.496158089059	31.5782877947549	0.0614289036778621	No
Feature_1039	GENE1039	14.9360313116742	2.84779017265219	0.0166301274010567	protein_coding	chr12	1488	39.0614605347978	108.935018967605	0.0569524910995093	No
Feature_1040	GENE1040	48.8424395849494	-3.37078231227467	0.0524977173175923	protein_coding	chr1	6820	7.34938647077365	176.997806645927	0.091084109145285	No
Feature_1041	GENE1041	25.6735895301806	0.0834586324641496	0.00948108907893241	protein_coding	chr22	894	99.2330914498841	29.647169295667	0.0420758391076882	No
Feature_1042	GENE1042	42.5115006341858	-1.26588766070063	0.0131972874762269	protein_coding	chr7	1058	4.49634174884088	12.9797944049774	0.0511463902429031	No
Feature_1043	GENE1043	17.2409988319238	0.0601984928637185	0.065444955460057	pseudogene	chr8	2322	171.202008741967	83.3473741214946	0.102056876405413	No
Feature_1044	GENE1044	0.568574881829885	-0.258287152130775	0.0816990239667855	miRNA	chr13	5487	61.6432305201596	24.7471585034464	0.11584944417251	No
Feature_1045	GENE1045	2148.79902703961	-5.17395685722376	3.30308581977038e-05	pseudogene	chr10	4989	140.950056922179	0.661998323912215	0.00125956032837374	Yes
Feature_1046	GENE1046	2100.86359118772	-3.61363876039799	0.153269063167319	lncRNA	chr18	1738	14.0741098273163	87.2716453223637	0.171826303999236	No
Feature_1047	GENE1047	215.615970619764	4.24062744900155	0.0412768060649414	miRNA	chr4	1125	32.6103931541915	45.7997846388753	0.0819247232895934	No
Feature_1048	GENE1048	66.0562536885766	-2.64881136672235	0.0289770233685359	protein_coding	chr21	5912	11.8361567386496	249.184936259423	0.0705483177228975	No
Feature_1049	GENE1049	52.9604770418754	0.550043186532331	0.490015979525794	protein_coding	chr7	2708	258.280236059927	16.8861116379971	0.490015979525794	No
Feature_1050	GENE1050	1093.16871961412	-2.21772636653241	0.168211643265235	protein_coding	chr20	5441	6.16134167924668	42.0056880588129	0.184983478664115	No
Feature_1051	GENE1051	710.812679660568	3.01548100987627	0.00715432979325773	protein_coding	chr4	21428	189.641086458242	1143.51164408244	0.0358624591879274	Yes
Feature_1052	GENE1052	1157.60552647171	-3.53459755932889	0.100159195316682	lncRNA	chr11	3429	84.7701808612476	6.6128931059295	0.12941516378764	No
Feature_1053	GENE1053	408.337835232958	-1.7771845476973	0.00477426145364452	pseudogene	chr10	11914	211.554630392198	6.75062042549196	0.0284147833369766	Yes
Feature_1054	GENE1054	1895.92056860423	-2.43810277323197	0.0376141795787093	lncRNA	chr15	933	80.0126751237943	21.882908630059	0.078951412738122	No
Feature_1055	GENE1055	1185.39918428041	0.100562732553979	0.0778261564905788	protein_coding	chr21	2815	193.345859865641	35.1029764915563	0.113576332081433	No
Feature_1056	GENE1056	1629.0966300406	-2.15957698676124	4.27751093400774e-05	protein_coding	chr13	2324	43.3546025806026	24.5122764817452	0.00139484052195905	Yes
Feature_1057	GENE1057	1393.95903144324	4.77011991693261	0.0279762829619594	protein_coding	chr12	649	12.8320208289346	5.44345082548789	0.0699407074048984	No
Feature_1058	GENE1058	25712.032509943	-0.00877625394156423	0.129034319543049	protein_coding	chr11	4739	2.49353956240307	239.662399035399	0.152643122487834	No
Feature_1059	GENE1059	28.8587566266723	2.66338071092255	0.00318869693091065	protein_coding	chr11	909	579.72200717208	140.517666840866	0.0224556121895116	Yes
Feature_1060	GENE1060	17514.9786548052	1.64161733825331	0.150445158747009	miRNA	chrX	4886	374.740214750436	59.5023446214394	0.169802662242674	No
Feature_1061	GENE1061	174.946175555833	1.37135806105044	0.100107232346886	protein_coding	chr9	1348	3.88927176747947	30.8023752347685	0.12941516378764	No
Feature_1062	GENE1062	342.937474497352	1.03176189575208	0.156011750156624	protein_coding	chr8	1719	280.161017327819	21.119987423253	0.174121280412627	No
Feature_1063	GENE1063	494.08316181932	0.547603694380869	0.0125001054594865	protein_coding	chrY	2042	23.2826813012297	49.3101796149885	0.0493425215506044	No
Feature_1064	GENE1064	131.559998662303	-1.42667181846828	0.00446561403106121	lncRNA	chr19	690	118.592272385734	975.444745004972	0.0272293538479342	Yes
Feature_1065	GENE1065	0.680779117500602	-0.686088290181183	0.00372675758561717	protein_coding	chr9	8489	25.0420228554925	77.0761479861503	0.0249132364818558	No
Feature_1066	GENE1066	184.50354219819	0.937959065157846	0.3009696641256	pseudogene	chr19	1799	611.328996977323	75.6122966335402	0.304214620073046	No
Feature_1067	GENE1067	447.402161414626	-4.95166503206736	0.0549275623180771	lncRNA	chr17	7286	407.238940126562	2.11769118087327	0.0928752224197744	No
Feature_1068	GENE1068	5.23663882368006	-3.71088257694599	0.131706438491848	protein_coding	chr9	2483	300.585142888812	130.144735227266	0.15490946506279	No
Feature_1069	GENE1069	1595.35115242195	-0.841015835786758	0.00680028685260868	protein_coding	chr9	2508	27.8391097748059	22.6858512509508	0.0348822488889397	No
Feature_1070	GENE1070	90.6327628478157	-3.73207513442836	0.146386470774553	protein_coding	chr18	954	32.4056107130919	52.4130043418835	0.166693076492296	No
Feature_1071	GENE1071	15053.3301043317	0.227009401478404	0.0159224692319065	protein_coding	chr12	5176	69.7187387758246	44.7718160102671	0.0551586693945953	No
Feature_1072	GENE1072	782.246795215659	2.06808217934354	5.21546276600972e-05	protein_coding	chr11	3153	25.2368698245279	91.1090919296358	0.00150446041327203	Yes
Feature_1073	GENE1073	56.1509152164873	1.76918832026646	0.0861815458340937	pseudogene	chr5	1876	9.62046360794615	289.139057133849	0.119134216092467	No
Feature_1074	GENE1074	613.592208327047	2.22721998586035	0.245488190138762	protein_coding	chr6	6550	40.9464359202566	324.482679797051	0.254479810095469	No
Feature_1075	GENE1075	768.129063532451	1.13370085864324	0.059925201842577	protein_coding	chr19	4347	11.0208352778282	40.8045046513076	0.0968450462996613	No
Feature_1076	GENE1076	3944.66147571455	1.09204568522257	0.00098270358897673	lncRNA	chr20	3174	89.3078874207137	8.09352634182542	0.00841661841160976	Yes
Feature_1077	GENE1077	272.549171477207	0.479685210458321	0.0787964879742332	lncRNA	chr3	3037	27.2386728200763	17.3605961126534	0.114087579113272	No
Feature_1078	GENE1078	2.5006750836515	0.0682706876461675	0.181069473372699	lncRNA	chr20	9269	33.6142981895828	1005.6498392892	0.195427376747704	No
Feature_1079	GENE1079	15.6557058611195	-1.61618243860037	0.106296577723266	protein_coding	chrY	2675	4.49734138426142	8.5080123356381	0.134552630029451	No
Feature_1080	GENE1080	47.3171756039945	4.45526464645583	0.0795629971414571	miRNA	chr7	22566	707.63100653994	58.757250082748	0.114534845759534	No
Feature_1081	GENE1081	1171.0584024381	-1.58504825742691	0.0275880212064718	protein_coding	chr21	4738	45.0198165151961	18.8367297269752	0.0694657527870409	No
Feature_1082	GENE1082	197.929190360178	3.39456106470384	0.253897116401007	protein_coding	chr4	2395	35.865185265632	10.5723376163251	0.261749604537121	No
Feature_1083	GENE1083	86.8409813032111	1.87784961458095	0.0175204082938348	protein_coding	chr10	9078	318.014387207978	139.088914638306	0.0584013609794495	No
Feature_1084	GENE1084	48.8020792535578	4.07058991657609	0.0199315296742447	lncRNA	chr6	697	12.0790976551901	105.926904647422	0.0614289036778621	No
Feature_1085	GENE1085	592.432766937327	1.46325277305661	0.0327552588794224	pseudogene	chr1	10299	18.3465054772143	49.3633267797691	0.0746496424575819	No
Feature_1086	GENE1086	48.0104795268356	-0.83969468119075	0.0508980988931843	protein_coding	chr20	406	160.646118863464	391.249068765097	0.0901383097281894	No
Feature_1087	GENE1087	149.186517386292	-1.36287143014484	0.000122777923823723	protein_coding	chr10	7782	187.166644291507	34.9201818479781	0.00189961835565815	Yes
Feature_1088	GENE1088	38.476856639479	-2.72135294893263	0.0260762907583429	protein_coding	chr6	10868	4.17656723685274	84.537464873153	0.0678124409228689	No
Feature_1089	GENE1089	12.545545300763	2.07542862076916	0.156284988091665	protein_coding	chr18	558	64.3516533773023	543.285176081516	0.174295525752786	No
Feature_1090	GENE1090	4393.85156973311	0.0924356545674731	0.0422381843078385	lncRNA	chr7	2116	71.2173302627793	526.49654614861	0.0824137457646254	No
Feature_1091	GENE1091	14.9731908435326	-0.115546710553513	0.0039649961321811	lncRNA	chr10	1066	70.8409136222866	1.83552778750551	0.0253191423267164	No
Feature_1092	GENE1092	484.236229632756	0.153478141399402	0.0875145622884125	protein_coding	chr18	3052	270.316641910721	15.3190101766117	0.120102327019779	No
Feature_1093	GENE1093	97.4690974543925	-1.26728232821252	0.0256717349180664	protein_coding	chr3	1440	6.69949447509534	235.829442695848	0.0675571971528062	No
Feature_1094	GENE1094	28.6133481660911	-0.846826924257967	0.213777499025739	lncRNA	chrX	1802	30.1427831098595	351.550112148823	0.224713558891806	No
Feature_1095	GENE1095	771.45924600218	1.55338201408703	0.00469370775658024	lncRNA	chr1	1190	6.76698189849642	36.2676240420297	0.0282753479312063	Yes
Feature_1096	GENE1096	1025.39815627945	2.62181447293121	0.0180385713870249	protein_coding	chr18	8144	40.1376053112191	822.039953413126	0.0591225245314808	No
Feature_1097	GENE1097	9524.92116395356	0.116602612535267	0.0171976461095571	protein_coding	chr21	6727	9.38906581877499	197.13392948893	0.0574531607223511	No
Feature_1098	GENE1098	909.652346925361	0.490796714518885	0.0423606653230175	protein_coding	chr18	4986	37.7518851698797	86.3423391381086	0.0824137457646254	No
Feature_1099	GENE1099	285.382875425402	0.464649436754228	0.0368421312132041	protein_coding	chr7	3648	82.8364167782225	59.0148673043326	0.0783275562139846	No
Feature_1100	GENE1100	269998.651412495	0.377551799450929	0.0296564679928567	protein_coding	chrY	4279	139.042743510469	173.920614806666	0.0705671768813751	No
Feature_1101	GENE1101	79.3833722471683	-1.06398990713628	0.000184211543390442	protein_coding	chr18	2183	41.9377319705835	3.40119277484028	0.00227723077099639	Yes
Feature_1102	GENE1102	32.8529626873862	1.14427263424886	0.168095746347662	lncRNA	chr2	30176	55.9492219514983	33.5877688941525	0.184983478664115	No
Feature_1103	GENE1103	105.870348467287	1.4115835953747	0.114080157357519	protein_coding	chr10	3304	50.4389499413087	6.47794832770247	0.140147613461326	No
Feature_1104	GENE1104	306.11583713803	0.409799207988065	0.0281638609544197	protein_coding	chr12	5587	29.8159689669927	16.8263447754354	0.0700130950339867	No
Feature_1105	GENE1105	1809.98787127419	1.1042067602233	0.129874648912379	protein_coding	chr14	6113	55.509846555844	58.7250174934136	0.153154067113655	No
Feature_1106	GENE1106	1140.94557461069	-1.13774262071556	0.0191939155244664	protein_coding	chr1	6708	5.3416520057649	332.63715829458	0.0607402390014759	No
Feature_1107	GENE1107	309.705976130553	0.385435511197765	0.0470138820266837	protein_coding	chr1	11129	6.70379535929064	21.2558360816932	0.0863167968666163	No
Feature_1108	GENE1108	47.3986455967564	2.73392777508829	0.000204288413516479	protein_coding	chr9	2291	34.1491496244573	873.788251238149	0.00235717400211322	Yes
Feature_1109	GENE1109	6756.89224193434	-0.21443122326508	0.00283491459602817	protein_coding	chr22	458	3.95426051929567	29.8367658588519	0.0203462770049869	No
Feature_1110	GENE1110	3986.64001503044	-0.248151839116154	0.0100678690665845	miRNA	chrX	27806	129.547596767238	221.783202673166	0.0440285819238389	No
Feature_1111	GENE1111	65.9601662522378	-0.930043693709247	0.000297106900217303	protein_coding	chr8	2130	6.88794517261074	105.316446979878	0.00307351965742038	No
Feature_1112	GENE1112	2246.09339879392	1.14681552497387	0.00627223101901322	protein_coding	chr18	2302	46.8376409958725	46.2469470680245	0.033739193928598	Yes
Feature_1113	GENE1113	1242.91471771356	0.509872163435857	0.030278366753787	protein_coding	chr7	13764	46.6640206008348	9.76263858366074	0.0714112423438373	No
Feature_1114	GENE1114	5503.02937620861	5.34428840240785	0.0366970151995297	protein_coding	chr18	4805	851.45490938007	86.2837387106716	0.0783275562139846	No
Feature_1115	GENE1115	586.441304844253	-0.268990035324248	0.0275384720293443	lncRNA	chr21	887	12.7780189483692	234.273808432328	0.0694657527870409	No
Feature_1116	GENE1116	23.2738896654979	0.223148123651811	0.0220348173766946	protein_coding	chr4	3897	8.17841830518496	2.3229336862476	0.0640528295982899	No
Feature_1117	GENE1117	2999.64283645934	-2.02000537456987	0.085177263269265	miRNA	chr13	648	626.133816460443	7.59233473142007	0.118320686942447	No
Feature_1118	GENE1118	65.2488663807238	3.90667112579061	6.35244071282717e-05	lncRNA	chrX	2375	3.73416616547549	424.466436064756	0.0015333143379778	Yes
Feature_1119	GENE1119	1507.22156893858	-0.614435118277964	0.0081788290500843	protein_coding	chr16	340	28.9168209670181	1136.1492994645	0.0385686644629345	No
Feature_1120	GENE1120	26468.1375121733	0.266329985272753	0.0808465061020054	pseudogene	chr3	4740	251.02664558653	26.2956339678217	0.115495008717151	No
Feature_1121	GENE1121	11.6223497771402	1.8906527393608	0.144854985383742	miRNA	chr11	603	54.1332586078224	32.0749567677391	0.16535957235587	No
Feature_1122	GENE1122	20025.8056416939	3.05137345969808	0.044159771941551	protein_coding	chr15	890	67.2241798190644	51.9117183825702	0.0835304639499704	No
Feature_1123	GENE1123	11883.456743827	-0.494901136388287	0.02446575326428	protein_coding	chr1	456	368.702176056879	169.249843512885	0.065886229616553	No
Feature_1124	GENE1124	107.582506796616	-0.713207402208621	0.063490742571564	protein_coding	chr16	5763	124.997254508518	17.3555022800561	0.100566118117578	No
Feature_1125	GENE1125	215.253856882754	0.415936815139906	0.082318448997442	protein_coding	chr4	907	7.73385472516058	52.6767800161734	0.116378580109484	No
Feature_1126	GENE1126	72.6301978916484	2.4185066948909	0.149711764787162	protein_coding	chr7	620	71.0175230279477	10.3914146568235	0.169229575870944	No
Feature_1127	GENE1127	96.9388986658235	0.512859103126508	0.000604480496178652	protein_coding	chrY	238	16.4697721584533	773.177401090143	0.00536521150454425	No
Feature_1128	GENE1128	1718.27894221251	0.384132386881857	0.047676086951067	protein_coding	chr11	11019	154.521691169869	257.90279357844	0.0868577763679294	No
Feature_1129	GENE1129	42.6318866789755	1.57323221898489	0.241257054222233	protein_coding	chr17	1946	66.9579898314135	105.464508128196	0.25096087471106	No
Feature_1130	GENE1130	250.679512393172	1.47968137942177	0.01792381863406	protein_coding	chr14	962	54.7458310153573	58.3823339767572	0.0590462075187729	No
Feature_1131	GENE1131	281.530715874389	2.17338406289668	0.158947883483649	protein_coding	chr22	1439	3.16428483053907	38.3275933354269	0.176870790226613	No
Feature_1132	GENE1132	316.894329151934	-3.90561459938972	0.0413806775261263	protein_coding	chr18	520	125.607212377837	35.1879711477993	0.0819247232895934	No
Feature_1133	GENE1133	634.994786933781	-2.36485365304908	0.011006186311103	pseudogene	chr5	12796	86.814360460115	154.829967675667	0.0461959628214843	Yes
Feature_1134	GENE1134	21838.6261566683	-2.36135695583805	0.0493053267688654	protein_coding	chr3	1830	5.4613946306473	22.1963180130029	0.0882562639863306	No
Feature_1135	GENE1135	130.538819539856	0.753962203752131	0.0613227770115963	protein_coding	chr3	1674	18.0626934393976	92.5860349432249	0.0979597076862561	No
Feature_1136	GENE1136	55.301467099133	-2.71358208136653	0.181495351576287	protein_coding	chr13	6354	23.6265197390617	189.128253869786	0.195717489118929	No
Feature_1137	GENE1137	2924.00892774898	-0.4572165433513	0.231705489583645	pseudogene	chr9	7950	136.615167663325	326.479722927164	0.241863767832614	No
Feature_1138	GENE1138	1044.38215404851	0.846513129809364	0.268160460143278	lncRNA	chr7	6207	5.19236597321634	107.64510885147	0.274754569818933	No
Feature_1139	GENE1139	727.395217308528	3.88181651932924	0.0383183231685733	protein_coding	chr2	1263	8.03039826509993	53.5895494251294	0.0794551241718501	No
Feature_1140	GENE1140	1767.76383856097	-1.06048513149629	6.84379050490562e-05	lncRNA	chr14	622	102.572561074043	10.1679100979641	0.0015333143379778	Yes
Feature_1141	GENE1141	11.8245099871761	-0.0419411438609842	0.0524422259420916	pseudogene	chr17	1371	56.6423121668396	44.9176532649495	0.091084109145285	No
Feature_1142	GENE1142	5757.38973936299	0.471294112593969	0.00670512790254106	lncRNA	chr3	2496	32.6311948788033	18.9307894967554	0.0348017019163031	No
Feature_1143	GENE1143	1254.87933212747	-1.19068963122705	0.0288927675732241	pseudogene	chr16	2086	81.9446058003415	426.529222286925	0.0705483177228975	No
Feature_1144	GENE1144	4351.52850381039	-6.39911686751157	0.108505679613975	lncRNA	chr22	7473	37.4306050996694	78.9497535980205	0.13565790106171	No
Feature_1145	GENE1145	90.351328105789	3.0225569432542	0.0410562348976531	protein_coding	chr19	5718	3.57492300152744	76.9351545026811	0.0819247232895934	No
Feature_1146	GENE1146	4.03557935627422	-0.687174006965535	0.107903684300958	protein_coding	chr20	1910	9.0641699163014	600.277703267793	0.135557392337887	No
Feature_1147	GENE1147	120.124195145941	-1.43385823059614	0.0400911298295973	lncRNA	chr12	4548	113.216298498308	826.685638901346	0.0808723513060562	No
Feature_1148	GENE1148	41.7994408414113	0.575818294594962	0.010548663714125	protein_coding	chr7	2933	9.56540623522396	26.8593025138976	0.0445718185103874	No
Feature_1149	GENE1149	104496.213837542	-1.23494551248865	0.0721951001060408	protein_coding	chr8	3039	477.972018255651	50.2893721113628	0.108727560400664	No
Feature_1150	GENE1150	143.499788174048	1.84033481382491	0.030552373395218	pseudogene	chr10	3844	504.789145675702	161.827471412131	0.0716071251450422	No
Feature_1151	GENE1151	235.289197037941	-0.908201330471036	0.00146639617094275	protein_coding	chr10	16012	6.01144112843815	25.8593752402904	0.0119543166109463	No
Feature_1152	GENE1152	5752.82490041354	1.71152264900937	0.0667156489435909	protein_coding	chr10	2475	263.726026702814	152.481416906448	0.103274998364692	No
Feature_1153	GENE1153	1902.39008949982	-0.467085675177656	0.0412807303373345	protein_coding	chr13	1549	66.7983167934047	150.949785603243	0.0819247232895934	No
Feature_1154	GENE1154	2170.39971427289	-1.95674295779591	0.0274006111068733	lncRNA	chr13	702	79.8267936589741	2.65253177776445	0.0694657527870409	No
Feature_1155	GENE1155	291931.337301312	1.47443192706777	0.0366147765776444	protein_coding	chr6	2898	61.5842874794854	43.8543029689802	0.0783275562139846	No
Feature_1156	GENE1156	611.115512836903	4.88320724936093	0.0230177611531509	protein_coding	chr12	19555	93.7035937958464	7.03501898805083	0.0645322745164079	No
Feature_1157	GENE1157	47237.287251183	-1.98498530297984	0.102398375422136	protein_coding	chr1	4373	30.0010789351291	317.578484013125	0.130896726037753	No
Feature_1158	GENE1158	760.743316464515	-0.881472289010665	0.115570164101476	pseudogene	chrY	2260	23.2502825880308	274.768446236315	0.14116876722493	No
Feature_1159	GENE1159	10.5112391702572	-2.33877506459548	0.119775932359333	protein_coding	chr14	9595	748.455191190097	67.8050992059825	0.145113833982421	No
Feature_1160	GENE1160	1.54014935701754	3.18397597890077	0.136403089906363	protein_coding	chr2	626	14.7214462345472	115.229528988308	0.159099820212729	No
Feature_1161	GENE1161	2047.16027052606	0.254549433441949	0.174647297503868	protein_coding	chr8	747	19.0705880386602	12.173702952382	0.189971679663381	No
Feature_1162	GENE1162	33.1776128949083	-4.65419731114297	0.0293191307585069	protein_coding	chr19	14304	10.2188266956589	34.7146804871175	0.0705671768813751	No
Feature_1163	GENE1163	448.061705844734	-4.39354983465463	0.0425351485598123	protein_coding	chr3	2648	83.1527987566995	36.3107976540388	0.082646014041086	No
Feature_1164	GENE1164	34290.0070172138	1.87833052885692	0.138039604763044	lncRNA	chr10	8219	21.2814051534773	73.2043112793504	0.160138752625341	No
Feature_1165	GENE1165	960.982975432989	0.598324311145335	0.0454155844109506	lncRNA	chr10	2946	62.6570394926458	37.3968002858253	0.0846253125669887	No
Feature_1166	GENE1166	196.813461581832	-3.97985338698877	0.0387375504157702	protein_coding	chr12	8032	87.0701135899411	260.795888362739	0.0795198237346241	No
Feature_1167	GENE1167	3.28234586573153	-2.40826960081384	0.057717118469991	protein_coding	chr9	38919	2218.14603570371	35.6480037658422	0.0949492433087932	No
Feature_1168	GENE1168	54.5096214606547	0.796691476003104	0.182808393043179	protein_coding	chr19	10329	7.90612215531462	357.412844237086	0.196438913690783	No
Feature_1169	GENE1169	95.674812656256	0.196928978503942	5.26564144309651e-06	lncRNA	chr1	989	335.034197361835	74.5130176531651	0.00090079349049582	No
Feature_1170	GENE1170	2231.68979180461	-8.21110757794405	6.3923475254535e-05	pseudogene	chr9	1919	66.0739118958597	0.0952386984927077	0.0015333143379778	Yes
Feature_1171	GENE1171	1351.05813624348	1.50504567598215	0.183579068288521	lncRNA	chr17	1330	8.77026933557328	76.5288542597912	0.196973249236611	No
Feature_1172	GENE1172	417.760591890153	-0.851368749084791	0.00703046488806472	protein_coding	chr17	1360	1013.457830971	42.0937574253787	0.0355073984245693	No
Feature_1173	GENE1173	633.087938934842	2.48834063267022	0.136507645742522	protein_coding	chr5	7638	437.805337382446	34.0229070957188	0.159099820212729	No
Feature_1174	GENE1174	196.309379034919	0.900698558564181	0.0025494536282295	protein_coding	chr15	4091	115.984815385154	9.28396462522761	0.0187815881603657	No
Feature_1175	GENE1175	435.096592092134	2.36561496519586	0.066391031802363	protein_coding	chrX	13920	880.132276701238	7.51343110678103	0.10319849502958	No
Feature_1176	GENE1176	795.670592219582	-3.92795622220802	0.0328853013012424	protein_coding	chr15	8165	90.7937530979078	10.6152985506742	0.0746496424575819	No
Feature_1177	GENE1177	1240.03646885503	1.49322573740285	0.00717249183758549	protein_coding	chr9	1746	35.2821537714014	48.3582396360277	0.0358624591879274	Yes
Feature_1178	GENE1178	38912.4350677815	2.10264749420392	0.0434841561055505	miRNA	chr19	4750	236.908544090894	476.27521944382	0.0835287537878797	No
Feature_1179	GENE1179	25.0266366281845	1.04834217012746	0.174395395684074	protein_coding	chr17	13476	367.352410578415	41.7807066453964	0.189835336375987	No
Feature_1180	GENE1180	16107.150437966	-2.23116855944903	0.022247682813806	protein_coding	chr6	3448	3.51698406830476	79.174336854975	0.0640528295982899	No
Feature_1181	GENE1181	2161.98303304044	-0.0955324433063199	0.107390517156774	protein_coding	chr2	2046	97.2524674786739	35.5433637342064	0.135410239029128	No
Feature_1182	GENE1182	8.47125477139675	-3.83405788415885	0.0369924810392922	protein_coding	chr15	1027	272.670150348719	128.637501194719	0.0783275562139846	No
Feature_1183	GENE1183	201.821154209026	-1.14346047567936	0.108176431940439	protein_coding	chr7	7815	123.237782392807	91.67727037966	0.13565790106171	No
Feature_1184	GENE1184	83.6500913991532	-1.49639326727284	0.00446292732130641	lncRNA	chr2	10224	35.0914222126397	173.719339915039	0.0272293538479342	Yes
Feature_1185	GENE1185	39.1538544490449	0.690357912819208	0.00036911525431847	miRNA	chr21	2547	23.7785647242818	37.6104120438617	0.00366670782435566	No
Feature_1186	GENE1186	8.63033903046182	4.32790220888027	0.0474483288658308	miRNA	chrX	4599	32.8732471506051	408.414365691121	0.0867957235350564	No
Feature_1187	GENE1187	117.301187121972	0.673292684408824	0.0200667752014349	protein_coding	chr10	5688	72.0238545308377	16.506362686026	0.0614289036778621	No
Feature_1188	GENE1188	135.85660599621	-0.83572796707164	0.0112482247423941	protein_coding	chr5	1099	33.8700059743862	221.402227383098	0.0462255811331264	No
Feature_1189	GENE1189	179.672959971736	1.84738204141257	0.0091428848380929	protein_coding	chr10	14623	63.4475053256518	74.5999076898407	0.041522166081788	Yes
Feature_1190	GENE1190	2.33314222324558	1.53353318467041	0.0477927088796709	protein_coding	chr8	704	133.245660271903	388.978674778931	0.0868958343266744	No
Feature_1191	GENE1191	1216.52825416745	0.497496295807861	0.00582720910206114	protein_coding	chr15	4590	167.307043280581	21.5736752152737	0.0322539249191576	No
Feature_1192	GENE1192	2606.79849315975	-1.31443606989941	0.0186339405377268	pseudogene	chrX	5249	43.6220124673087	11.2607089565069	0.0597148829593055	No
Feature_1193	GENE1193	2904.7632965199	1.16624833826793	0.00574989083604638	pseudogene	chr5	4616	13.1725161535912	34.5022249073319	0.0320625883050913	Yes
Feature_1194	GENE1194	2770.68889716635	1.38136573533365	0.0986368157374512	protein_coding	chr17	3324	48.1791972002661	366.983595590579	0.128210765689928	No
Feature_1195	GENE1195	665.984098797491	0.583729359991896	0.178769660750194	protein_coding	chr6	3278	63.092017383891	265.507062509863	0.193893341377651	No
Feature_1196	GENE1196	15849.2122728151	3.84614833492676	0.017156674072398	pseudogene	chr5	1411	2.42858182732012	32.1647590775022	0.0574531607223511	No
Feature_1197	GENE1197	45.099054878044	4.6122594969975	0.00356065141318125	lncRNA	chr7	2111	3.15230538401453	266.523050677332	0.0241673172840356	Yes
Feature_1198	GENE1198	18.7930715192046	-1.97839053568622	0.143657998235337	protein_coding	chr21	2480	35.4417853837805	181.52567303041	0.16474541082034	No
Feature_1199	GENE1199	938.792805026416	0.802854817019516	0.0331832928601585	pseudogene	chr9	280	16.6930298618781	28.0110648104852	0.0750753232130282	No
Feature_1200	GENE1200	1214.46656490257	-2.46477634650984	0.103527289331362	protein_coding	chr17	4039	26.8535848308727	13.2633926976688	0.131937921832661	No
Feature_1201	GENE1201	62.4089609890028	-1.08937868694544	0.125117590174672	protein_coding	chr14	3855	19.7279088292809	38.3819601417468	0.149305000208439	No
Feature_1202	GENE1202	442.090804525102	-0.869065918044233	0.0251100981190794	lncRNA	chr11	1603	2.16476760316069	174.873603419166	0.0665301395051339	No
Feature_1203	GENE1203	905.306952754441	-0.281690383926463	0.112001804408779	protein_coding	chr19	10337	36.0346968826544	96.0773186354247	0.138387731971308	No
Feature_1204	GENE1204	1042.30520344423	3.51628254013054	0.0290202884874532	protein_coding	chr15	731	28.6764679569746	575.97917935895	0.0705483177228975	No
Feature_1205	GENE1205	3609.74076857099	-1.66028284115451	0.182340599888616	lncRNA	chrX	2674	32.9966254188048	14.4371165664804	0.196205810497076	No
Feature_1206	GENE1206	4160.8304840682	1.02885551224449	0.0795635395209564	pseudogene	chr19	11184	17.5241742624751	130.761534803456	0.114534845759534	No
Feature_1207	GENE1207	0.930513395754741	1.57426215325551	0.0188768901648457	protein_coding	chr21	8901	441.568563135333	91.0735215734645	0.0602453941431246	No
Feature_1208	GENE1208	30332.8043768471	0.48403102743505	0.0117930952596417	protein_coding	chr7	42568	29.3788381797247	243.395058429006	0.048069681764844	No
Feature_1209	GENE1209	1261.43673434891	1.11983361312327	0.0303809182169328	protein_coding	chrY	7571	19.21578930316	38.0182138190283	0.0715406237447398	No
Feature_1210	GENE1210	96.9406693942062	-1.30083701802453	0.0305282276514548	pseudogene	chr20	2982	63.4789672370297	233.269371561192	0.0716071251450422	No
Feature_1211	GENE1211	24.8644480625128	-0.916785232809886	0.0202813178558203	lncRNA	chr19	1119	68.8675761421393	22.2939738323295	0.0614785992234501	No
Feature_1212	GENE1212	3876.39417396645	-2.9941398155417	0.000182391749225164	protein_coding	chrY	14768	100.814867865619	3.60643061231717	0.00227723077099639	Yes
Feature_1213	GENE1213	916.204908332645	-4.38487465594297	0.0242387753713936	protein_coding	chr18	1034	4.14132255475908	289.321936717485	0.0658662374222653	No
Feature_1214	GENE1214	5974.31604098549	1.25197418970966	0.0383017222093559	protein_coding	chr22	2842	207.187544051096	106.88792413341	0.0794551241718501	No
Feature_1215	GENE1215	346.960560762977	-0.830923365783757	0.000962335177523982	miRNA	chr15	3791	44.1645359775842	48.7889264137249	0.00834394662593048	No
Feature_1216	GENE1216	219.467266776578	-0.3526076675393	0.051123047764846	pseudogene	chr6	2989	72.3568251208804	157.609992075819	0.090213750521299	No
Feature_1217	GENE1217	109486.485630312	1.33051832711783	0.00556261931871623	protein_coding	chr5	3451	30.8929606223812	352.64033289367	0.0314499496738914	Yes
Feature_1218	GENE1218	2.48436619042153	0.0997670323450044	0.00474316251399978	protein_coding	chr6	4596	27.6312880943493	71.8931344237808	0.0284147833369766	No
Feature_1219	GENE1219	1072.0051682063	-0.222900585767318	0.0780647989173049	pseudogene	chr17	3411	95.214246791475	13.6230271368184	0.113576332081433	No
Feature_1220	GENE1220	1055.77815029688	-1.05830274379641	0.00336458863354693	lncRNA	chr22	1776	83.7494477991368	50.9742534893152	0.0231281670924796	Yes
Feature_1221	GENE1221	1208.02128558088	3.23172450755954	0.0787225349752884	lncRNA	chrX	618	46.6368795937154	4.37386557985468	0.114087579113272	No
Feature_1222	GENE1222	1628.39843427396	0.279021186666775	0.014903434743237	protein_coding	chr6	2868	130.426263038871	1.48288370114181	0.0541286976146623	No
Feature_1223	GENE1223	202.144753561913	0.239167394851378	0.0974168004471114	lncRNA	chrX	4507	312.515168369517	39.8619082020259	0.127286760166086	No
Feature_1224	GENE1224	7448.14433245662	1.95973151067735	0.00677552247250161	protein_coding	chr16	3469	13.7027134274013	160.733858654613	0.0348822488889397	Yes
Feature_1225	GENE1225	0.873110560052869	0.758768695864395	0.0422370026669106	protein_coding	chr15	10355	28.0356036509948	208.910697693253	0.0824137457646254	No
Feature_1226	GENE1226	53.8436432621607	-1.76042523885405	0.0414498067255522	protein_coding	chr15	12146	42.9651721677518	10.5143207579191	0.0819247232895934	No
Feature_1227	GENE1227	299.507249753126	-0.812905944093103	0.108616759450075	protein_coding	chr6	1327	8.12944308317137	27.877012695163	0.13565790106171	No
Feature_1228	GENE1228	606.703731458386	-1.55425031937734	0.0806009756647851	protein_coding	chr3	7441	212.527226971206	2.05021957813721	0.115254016679864	No
Feature_1229	GENE1229	1114.54192446846	-3.36700405552963	0.264461320775476	protein_coding	chr18	1580	50.2396997073783	34.9918546507388	0.271335144434483	No
Feature_1230	GENE1230	1994.90156870302	-0.333965120203909	0.0213450430934504	protein_coding	chr21	11275	9.13020514764895	138.211385528456	0.0635065545282808	No
Feature_1231	GENE1231	9.28783896766376	1.18789645823217	0.00977661152761292	protein_coding	chr8	7241	74.3665335082019	238.684671057475	0.0431321096806453	Yes
Feature_1232	GENE1232	411.239804791841	-1.03631828149834	0.0155430767997016	protein_coding	chr16	1901	38.8833423148332	20.5648507888895	0.0547679876695664	No
Feature_1233	GENE1233	1495.80537777474	0.882396727215281	0.0150898328552496	miRNA	chr8	446	25.4048394865843	1059.00862170929	0.0542597839736596	No
Feature_1234	GENE1234	11112.6533436102	1.51120173009891	0.000765398701634303	protein_coding	chr8	14549	17.9254812534539	39.7928535399482	0.00671402369854652	Yes
Feature_1235	GENE1235	303.712236886495	-0.225921720354692	0.00259326291362637	lncRNA	chr11	2657	928.443211658069	261.165992755617	0.0189750944899491	No
Feature_1236	GENE1236	21979.6805897198	-0.94925077542246	0.0899926342798294	protein_coding	chr4	1647	347.401205642492	967.494435915465	0.122137476483381	No
Feature_1237	GENE1237	199.572933840196	-1.40424386071987	0.0863325952616747	protein_coding	chr4	1625	23.3190880864455	154.834744581943	0.119134216092467	No
Feature_1238	GENE1238	356.115334865061	-0.558742071675922	0.0527276934765544	miRNA	chr17	15622	79.8301491460704	24.6994289642008	0.0913297231118147	No
Feature_1239	GENE1239	602.167302785769	3.12841949844511	0.116974889822158	protein_coding	chr18	50971	71.6000910777086	4.7242542377545	0.142536421391744	No
Feature_1240	GENE1240	114.898438419875	0.18218721913715	0.0167748132334311	lncRNA	chr21	5109	166.605178598422	17.8480819958466	0.057103168071405	No
Feature_1241	GENE1241	2415.94337659556	-2.03362711650798	0.000153378366909392	miRNA	chr19	1884	26.4837323242096	1.48854498609922	0.00209152318512807	Yes
Feature_1242	GENE1242	13.9507286808839	-0.900877503655808	0.172521190387138	pseudogene	chr22	9698	685.867654072933	43.5334823110093	0.188479086366137	No
Feature_1243	GENE1243	397.776817020742	0.146193230821586	0.146856318189392	protein_coding	chr5	5481	157.679548439386	32.2964959951694	0.166973583473376	No
Feature_1244	GENE1244	104.443225347108	0.262706018057222	0.000269720802560207	pseudogene	chr14	6162	139.807251156373	1164.47014202605	0.00291065614273605	No
Feature_1245	GENE1245	102.751725649309	2.69127279778479	0.0231042578386172	protein_coding	chr10	5047	28.7444757119015	123.018404476641	0.0645322745164079	No
Feature_1246	GENE1246	7176.83292268388	-1.8627904771183	1.29209033057336e-05	lncRNA	chr8	3036	250.052194768103	25.4125554188395	0.00090079349049582	Yes
Feature_1247	GENE1247	5600.15303968372	1.95388456753604	0.125990276160689	protein_coding	chr2	22551	154.170692518625	27.4494534579624	0.150107556982553	No
Feature_1248	GENE1248	21918.0619345101	-2.77631378219976	6.89887193444105e-05	lncRNA	chr22	2641	140.230029961895	25.6421665120485	0.0015333143379778	Yes
Feature_1249	GENE1249	208.618665249552	0.439502362002014	0.00879935354001704	lncRNA	chr5	10810	18.0302747503609	1.04381776326844	0.0402409460671511	No
Feature_1250	GENE1250	437.467303814781	-0.691344970182448	0.0778573354823274	lncRNA	chr22	3282	89.0660529839326	74.3610286419719	0.113576332081433	No
Feature_1251	GENE1251	8.33982081214253	2.0118100884106	0.0376861410136636	pseudogene	chr16	20053	44.1967045039247	4.98742606275789	0.078951412738122	No
Feature_1252	GENE1252	152.864426144327	2.79463159933456	0.0503973774222902	protein_coding	chr5	833	59.5835083356629	6.11829631472729	0.0896750487941106	No
Feature_1253	GENE1253	33202.1630685804	3.07072216150648	0.0447226608431354	protein_coding	chr9	3997	64.0341586236092	260.86360291614	0.0839599390046347	No
Feature_1254	GENE1254	142.405793250706	1.36905649510474	0.094976183286929	pseudogene	chr12	9093	7.94625544845961	17.6465875723926	0.125408637958029	No
Feature_1255	GENE1255	21.848959013994	-1.01070513270352	0.108559113169667	protein_coding	chr18	3698	81.7327389461295	30.2031187504005	0.13565790106171	No
Feature_1256	GENE1256	447.974546728501	-0.248466184255579	0.0365761407211217	lncRNA	chr13	3613	7.49060142371451	27.9760431447107	0.0783275562139846	No
Feature_1257	GENE1257	9101.75768133747	0.602669490357653	0.073270807930832	protein_coding	chr16	2925	75.6280465266731	52.5941073831699	0.109686838219808	No
Feature_1258	GENE1258	7.80739795120819	-4.17473429368248	0.0348699084688737	protein_coding	chr9	8762	588.901729424131	915.69793465106	0.0774886854863859	No
Feature_1259	GENE1259	213.887210111871	6.24974707584965	0.000208019128826093	protein_coding	chr1	17296	314.263570734696	11033.7691284306	0.00236295714793232	Yes
Feature_1260	GENE1260	1299.29404693007	-2.13795869463841	0.0946977302285634	protein_coding	chr16	1456	95.8452469314695	25.5165803074181	0.125408637958029	No
Feature_1261	GENE1261	56603.4369666248	-0.918703794004283	0.0863233680335576	protein_coding	chrY	5226	11.1095843741849	30.1305936012757	0.119134216092467	No
Feature_1262	GENE1262	86.5727856651261	2.66333221909836	0.0138021330115509	protein_coding	chr17	24976	25.1044859765536	188.651418778473	0.0520180892395134	No
Feature_1263	GENE1263	18007.6870316242	0.819552555395489	0.0464844159416039	protein_coding	chrX	1234	56.9061395494015	4.64479180116513	0.0858291205965731	No
Feature_1264	GENE1264	136.6963463812	0.94467300844203	0.0465193833633426	pseudogene	chr10	5699	20.0388703750291	83.8675382119049	0.0858291205965731	No
Feature_1265	GENE1265	30.6445774974789	-1.49939725865398	0.00656669678565094	protein_coding	chr8	4186	59.7692990009241	256.290721269142	0.0345615620297418	Yes
Feature_1266	GENE1266	23.6689427005105	-3.20338312804865	0.0513378724059705	protein_coding	chr20	8700	12.7643345534486	10.6781361844428	0.0903835781795255	No
Feature_1267	GENE1267	232.120048103106	-1.58289465116061	0.111331551925218	protein_coding	chr20	1483	120.616550523864	39.1056420079651	0.137811950969507	No
Feature_1268	GENE1268	381.443695524276	1.00402109528063	0.0653153694026167	lncRNA	chr7	4268	45.5456394101339	63.2828824309304	0.102055264691589	No
Feature_1269	GENE1269	179.961948251586	1.43439054104188	0.116415981655879	miRNA	chr14	921	18.3870839216386	2.2075095424338	0.142086226593831	No
Feature_1270	GENE1270	5600.20173014083	0.0867103812338195	0.0533645767076067	protein_coding	chr1	2216	18.1012241555019	219.47323286849	0.0917339681509338	No
Feature_1271	GENE1271	647.975517652449	-0.788288692888348	0.128486036910294	pseudogene	chr20	2743	29.9174462657112	94.4647137913547	0.152114487265541	No
Feature_1272	GENE1272	309.64639273824	0.760009650815931	0.0233017122111739	protein_coding	chr13	643	75.3190836791669	3.97065644580582	0.0645322745164079	No
Feature_1273	GENE1273	89.4440972741873	-1.24485590514305	0.0325553632606316	protein_coding	chr10	12258	67.9632879666822	7.98100588778818	0.0745542670090801	No
Feature_1274	GENE1274	15.7992136821963	1.02277441201478	0.00394892020616775	miRNA	chr21	2396	44.7248159193928	42.2676799959406	0.0253191423267164	Yes
Feature_1275	GENE1275	3.00922750580765	-2.20274611326388	0.248827387562685	pseudogene	chr15	2545	15.3396886731911	33.612548276747	0.257407642306226	No
Feature_1276	GENE1276	687.821479163392	3.72283119913495	0.147861269957017	protein_coding	chr5	1802	348.770945451917	15.4940457344198	0.167643163216572	No
Feature_1277	GENE1277	429.808463305074	-11.9019521384911	1.52046172322901e-05	protein_coding	chrX	3060	82.5054946428076	0.00178395025523285	0.000932931133307818	Yes
Feature_1278	GENE1278	12241.1434356678	2.83587563273504	0.0275430449075005	lncRNA	chrX	2539	26.5865512081264	298.534849162873	0.0694657527870409	No
Feature_1279	GENE1279	835.252872743139	-1.31061899623201	0.0154031282718035	protein_coding	chr3	1392	45.3182848179458	72.741229013687	0.0546804660921462	No
Feature_1280	GENE1280	2960.29514298492	2.50456609484435	0.0102265629753983	pseudogene	chr15	690	117.824898734342	462.351288139873	0.0442070445622405	Yes
Feature_1281	GENE1281	446.958583491365	-2.92057486434666	0.070652868767698	miRNA	chr4	6881	3.68774127869649	13.421052290235	0.107376377352518	No
Feature_1282	GENE1282	52.1534260801111	-0.661469753586678	0.0306039085851499	protein_coding	chr18	8855	8.4066882171559	39.6303574547003	0.0716160107296799	No
Feature_1283	GENE1283	832.223977161051	0.927598278318751	0.000133746655330205	pseudogene	chr6	4535	13.4101930736629	220.379168596745	0.00200831407731003	No
Feature_1284	GENE1284	943.378686384403	-2.01899852844448	0.0932612020592046	lncRNA	chr5	7536	197.828355827487	96.0519602168469	0.124792813199182	No
Feature_1285	GENE1285	52.2749962245282	-1.06955329234212	0.00468705462864257	protein_coding	chr13	611	40.5205458539208	97.6203459579129	0.0282753479312063	Yes
Feature_1286	GENE1286	375.450527651758	0.990116549771881	0.120275746220586	lncRNA	chr9	1467	150.092660829768	69.6037033771897	0.145206295920315	No
Feature_1287	GENE1287	59991.257831486	1.09698809956428	0.0209468994707141	protein_coding	chr11	3505	28.4449126085702	27.2722141533875	0.0625014395958927	No
Feature_1288	GENE1288	23.9707620985261	-2.4554852284379	0.135499106042938	protein_coding	chrX	2276	359.098590895035	27.4432471944169	0.158293348181003	No
Feature_1289	GENE1289	16001.6397472566	-2.01322528872093	0.0137933771065399	lncRNA	chr18	1468	293.837655132771	76.860079952497	0.0520180892395134	No
Feature_1290	GENE1290	228.680928989683	0.911535687083287	1.32116378606054e-05	pseudogene	chrX	1022	89.9580910532739	44.4416751470487	0.00090079349049582	No
Feature_1291	GENE1291	16412.138469333	2.83480236067829	0.0191384741371886	protein_coding	chr20	2404	8.25573922790518	88.2007403237686	0.0607402390014759	No
Feature_1292	GENE1292	49.0267988435628	1.49417879311051	0.0917442310399619	protein_coding	chr2	2973	38.4522957665149	2.90093574678878	0.123533524739626	No
Feature_1293	GENE1293	341.89773824154	-3.03886614469705	0.0294889347868067	miRNA	chr20	859	7.0243109913262	17.6003923730267	0.0705671768813751	No
Feature_1294	GENE1294	878.383903589926	-1.44014147864863	0.0637481274909466	protein_coding	chr6	5960	5.13682126777858	58.5526379945783	0.100867290333776	No
Feature_1295	GENE1295	304.455345941381	-8.08813295134299	0.000122841986999227	pseudogene	chr15	1752	15.6640149760887	0.0621517693865565	0.00189961835565815	Yes
Feature_1296	GENE1296	2094.03288846759	1.56879172870599	0.152307610118899	protein_coding	chr8	11625	198.598559581435	70.4190667279537	0.171132146201011	No
Feature_1297	GENE1297	265.827140481792	-1.74210429905418	0.0443435556423695	lncRNA	chr7	1091	301.432175330119	884.783133011941	0.0836670861176783	No
Feature_1298	GENE1298	8284.84865961628	-0.0217326260330634	0.0848882483369354	protein_coding	chr10	2868	78.4558177487524	580.529092024854	0.118122481597597	No
Feature_1299	GENE1299	617.728218421308	1.21828311643152	0.00655317310739701	pseudogene	chr11	14149	147.291373924104	17.7390120075544	0.0345615620297418	Yes
Feature_1300	GENE1300	2277.99076638431	-0.266103296117547	0.0221996178583992	lncRNA	chr3	2491	17.4734113545706	50.9122791841888	0.0640528295982899	No
Feature_1301	GENE1301	20.824551654033	-1.69906212576013	0.166773344152482	protein_coding	chr18	5451	41.480186723063	35.8249439580066	0.183806036905748	No
Feature_1302	GENE1302	77.7910801246599	0.506610390766594	0.000151530299728131	protein_coding	chr13	1037	8.38873237553019	24.208434117075	0.00208527935405685	No
Feature_1303	GENE1303	6147.31003220495	-2.66267430802401	0.100004005548281	miRNA	chr11	6226	42.1948536083774	67.8483232351719	0.12941516378764	No
Feature_1304	GENE1304	1439.37583818674	4.74891654346338	0.050506325578606	protein_coding	chr8	4428	1548.75922817807	61.3232688996412	0.089682230479845	No
Feature_1305	GENE1305	287.215681210587	-10.9816802361713	9.56156050589756e-05	pseudogene	chr16	4911	84.6189417277102	0.0132662785218617	0.00181548617200587	Yes
Feature_1306	GENE1306	307.367210316033	4.40735230812377	0.0781632725193344	lncRNA	chr1	3112	66.5555584227044	21.6882636258698	0.113609407731591	No
Feature_1307	GENE1307	2663.11135653246	1.14279385413835	0.051713156991634	pseudogene	chr15	952	499.935852445947	70.0428647412267	0.090724836827428	No
Feature_1308	GENE1308	230.550907745696	-1.16749047443787	0.293261810385399	protein_coding	chr3	505	842.720956576487	28.7440839654055	0.297627006480446	No
Feature_1309	GENE1309	486.573479563117	0.549720715244835	0.03364564526412	lncRNA	chr19	7061	59.7576278314715	3.76713073012295	0.0757784803245946	No
Feature_1310	GENE1310	6.58709870671353	-0.0965783919220316	0.0266428058313271	protein_coding	chr17	11880	217.537362502364	41.0698089260076	0.068446636565032	No
Feature_1311	GENE1311	34030.872723901	9.91086202381987	1.13151915063102e-05	protein_coding	chr5	6691	18.6042261110774	35614.5080929802	0.00090079349049582	Yes
Feature_1312	GENE1312	2737.8269203175	4.41596444436811	0.0112240626596966	lncRNA	chrX	3036	2.16802239326633	37.0355113802628	0.0462255811331264	Yes
Feature_1313	GENE1313	3231.55785349342	1.53369002929194	0.0624729108162588	protein_coding	chr15	950	46.9200750792928	32.9921298755137	0.0990585266642581	No
Feature_1314	GENE1314	3.44304479186494	-0.568383487585757	0.00809574876918031	protein_coding	chr15	2184	23.6460310210428	15.1342855423031	0.0383079594756166	No
Feature_1315	GENE1315	382.951484760673	0.303290585082705	0.0260851856083302	protein_coding	chr14	3945	275.952638848997	15.3088761168455	0.0678124409228689	No
Feature_1316	GENE1316	145.135127010582	-1.56221217328608	0.069893092068027	protein_coding	chr20	29434	234.567036847119	4.77176796996429	0.107065883526127	No
Feature_1317	GENE1317	12.923330367988	-1.91479672649465	0.0154198914379852	pseudogene	chr21	2126	116.443911143511	169.763877615029	0.0546804660921462	No
Feature_1318	GENE1318	2486.36214686166	-0.608682235902181	0.0833004963572948	protein_coding	chr20	6623	121.449517057296	8.43009429014779	0.117104727775016	No
Feature_1319	GENE1319	8824.85060540971	3.06175730680719	0.00490424753550925	protein_coding	chrY	3674	103.426309129192	41.9228648809289	0.0289620917451333	Yes
Feature_1320	GENE1320	101.183832411035	-0.956611873289383	0.0203452184515233	protein_coding	chr1	924	67.9142287727334	1.42346106215269	0.0614785992234501	No
Feature_1321	GENE1321	227.471408865829	0.551928577051834	0.056392785265299	protein_coding	chr13	5007	47.3747195856817	30.7395811019763	0.0936757230320582	No
Feature_1322	GENE1322	29104.7005867585	2.58555971187031	0.269609465262363	lncRNA	chr13	1362	27.8811314419277	90.4189940803614	0.27605064702631	No
Feature_1323	GENE1323	6.5239514420402	0.848021413161548	0.00252133603694834	lncRNA	chr3	6911	41.3932840815181	11.6240202396044	0.0187815881603657	No
Feature_1324	GENE1324	2592.9511951582	1.05553050754117	0.0484499196549229	lncRNA	chr4	6632	39.7203962570892	22.4441927888311	0.0874147284108005	No
Feature_1325	GENE1325	184.002011579721	-1.30765996428715	0.0157698727565343	protein_coding	chr6	3461	30.3658922614833	179.673896363606	0.0551186504226242	No
Feature_1326	GENE1326	302.391609176701	0.24335110534797	0.0493646703230209	protein_coding	chr2	2983	91.3838076056682	17.5284272000702	0.0882562639863306	No
Feature_1327	GENE1327	87.5810055727434	-1.97372610945891	0.0932540943755899	protein_coding	chr1	3961	105.807673351716	204.486801925177	0.124792813199182	No
Feature_1328	GENE1328	6258.76679790329	-1.51118892449721	0.021974852177766	protein_coding	chr6	8883	2149.3119052914	216.940029028774	0.0640528295982899	No
Feature_1329	GENE1329	24.0968462826004	-2.32197991688009	0.151672915880573	pseudogene	chr17	25048	116.774404966433	186.538394185304	0.170708217242382	No
Feature_1330	GENE1330	4476.17305295297	-0.885603047239143	0.00331464561231874	lncRNA	chr1	1217	96.5615634699293	87.396943134362	0.023018372307769	No
Feature_1331	GENE1331	13577.3744178125	0.66989556807915	0.0438642396367006	protein_coding	chrX	1345	98.1915232974732	173.166261136224	0.0835287537878797	No
Feature_1332	GENE1332	6.65838010673471	-0.201317136290459	0.0639957562552817	protein_coding	chr17	20235	8.15676418157672	52.4013904728719	0.100944069905025	No
Feature_1333	GENE1333	24.1127203987835	-1.95107368592099	0.10082432015946	pseudogene	chr7	3204	43.9477325148018	536.393523729947	0.129647660276078	No
Feature_1334	GENE1334	1770.22812466763	-1.94643325124215	0.0289268046098992	protein_coding	chr1	1874	19.6181101952691	114.668583215556	0.0705483177228975	No
Feature_1335	GENE1335	36.9374965304181	-2.68157305293105	0.0267645296216371	protein_coding	chr9	5785	11.0052977051752	38.5612806648102	0.0685098881099925	No
Feature_1336	GENE1336	71.6057432783186	0.828204804108816	0.0490245222654291	protein_coding	chrX	25317	5.51870249257952	362.444030283648	0.0880680040696331	No
Feature_1337	GENE1337	132.504695379073	0.548324859650163	0.0038400405925428	pseudogene	chr5	2064	182.31295238884	63.0210273814288	0.025161015914655	No
Feature_1338	GENE1338	170.509229834246	-6.22143698228471	2.16101196192436e-06	protein_coding	chr11	4843	122.558762805968	1.81406332608962	0.00090079349049582	Yes
Feature_1339	GENE1339	2343.13595559974	-3.36386114637813	0.110008835101524	lncRNA	chr10	5843	52.4008043560546	8.18858302746125	0.136940458632603	No
Feature_1340	GENE1340	89.3432406073259	-0.140172227898225	0.114579424629333	lncRNA	chrY	2612	3.92884284194404	115.772499473907	0.140551088327316	No
Feature_1341	GENE1341	504.403241761949	-2.02535972886852	9.04715350952426e-05	pseudogene	chr20	11489	31.374946769535	59.2374446425267	0.00176243250185537	Yes
Feature_1342	GENE1342	2549.71430099397	-2.41429140695486	0.0283152260573725	lncRNA	chr2	3497	97.4144584611442	51.8928167205584	0.0700130950339867	No
Feature_1343	GENE1343	8.57671856376221	2.0808824362572	0.0399257923223805	protein_coding	chr13	1047	74.1419289432998	556.053777524118	0.0808214419481386	No
Feature_1344	GENE1344	71.9462468293519	-0.132410024371749	0.299537204004799	protein_coding	chr12	6393	12.5191192801406	14.8732133343643	0.303175307697165	No
Feature_1345	GENE1345	3461.59121313037	-0.0397155570736268	0.0213805400245212	protein_coding	chr10	7282	288.604960035659	118.895337839688	0.0635065545282808	No
Feature_1346	GENE1346	157.385883793346	1.23111244675627	0.00736863238236623	lncRNA	chr15	4667	4.32815692705838	121.234869419659	0.0363583834656228	Yes
Feature_1347	GENE1347	0.713403089238622	0.840765939839202	0.10944730080772	protein_coding	chr1	5376	64.9354212644495	186.112862297467	0.136354610640847	No
Feature_1348	GENE1348	47.2511469848602	-1.44300146067962	0.000121473864415279	protein_coding	chr4	8736	31.3013125113374	310.09231704033	0.00189961835565815	Yes
Feature_1349	GENE1349	3102.81802328264	-2.26891260420041	0.0398350812728829	lncRNA	chr7	3877	16.0140026360914	61.8105200309182	0.0807467863639519	No
Feature_1350	GENE1350	138.868539543035	2.36453661023343	0.036688436913549	pseudogene	chr2	2544	5.4090855416313	144.762903337646	0.0783275562139846	No
Feature_1351	GENE1351	146.702672127701	-3.4215716066244	0.101002071479892	protein_coding	chr12	419	152.197308147474	84.9084050327351	0.129711564400546	No
Feature_1352	GENE1352	280.220540937416	2.75889808880921	0.00429103728519043	protein_coding	chr10	5447	25.15080411181	3.0077265214138	0.0266956606555863	Yes
Feature_1353	GENE1353	2437.34819063763	-1.08201065831506	0.100865879694789	protein_coding	chr4	1587	16.3390735551862	25.8826682577345	0.129647660276078	No
Feature_1354	GENE1354	118.187591362874	4.15093358346666	0.020483204220546	lncRNA	chr18	3665	6.40634387310828	13.4048749899154	0.0615727581779941	No
Feature_1355	GENE1355	1325.96542539915	-0.409521006025479	0.088603877825751	lncRNA	chr3	1696	421.031219577465	20.9318035027412	0.120823469762388	No
Feature_1356	GENE1356	1690.67674760566	-1.10283397104067	0.0181461983855957	protein_coding	chr10	733	125.78599179059	14.3305712995364	0.0593013019137114	No
Feature_1357	GENE1357	31.5903298296545	0.0823937335463935	0.0376229552271496	lncRNA	chr13	285	86.7067111023106	44.4263486059171	0.078951412738122	No
Feature_1358	GENE1358	345.612917725417	2.63409526205159	0.01387083435346	miRNA	chr22	3227	66.4576552466938	61.7588994748203	0.0520549752200718	No
Feature_1359	GENE1359	105.029078087906	-3.61930040682076	0.0304991073886116	protein_coding	chr2	10145	33.6584925358724	13.3800709661672	0.0716071251450422	No
Feature_1360	GENE1360	1144.11514177175	-0.615977589241339	0.132707402863713	protein_coding	chrY	2930	36.8757701040844	97.8913585355956	0.155638079980899	No
Feature_1361	GENE1361	9.29343614093898	0.589122389170774	0.142577883990575	protein_coding	chrX	7888	239.296096324409	286.068010021334	0.163882625276523	No
Feature_1362	GENE1362	18919.0535849699	0.295541634233294	0.0265832960260734	pseudogene	chr15	18880	16.021752424844	15.2889715874612	0.068446636565032	No
Feature_1363	GENE1363	11673.1337714476	0.231903063950224	0.243181048208585	protein_coding	chr5	1346	1092.83380185086	85.5313273915601	0.252437074264967	No
Feature_1364	GENE1364	49.0509991701943	-0.646663697126559	0.0083978515049054	protein_coding	chr7	2532	15.8418172640726	109.940833368269	0.0391204262650873	No
Feature_1365	GENE1365	75.5892766961125	-2.28073344779522	0.0235161662580061	pseudogene	chr12	1674	442.911976694442	12.0188507250551	0.0647233933706591	No
Feature_1366	GENE1366	41.6283480889252	5.72263898172634	0.0300074297022619	protein_coding	chrX	2964	23.1490968492473	24.6158301168633	0.0711076533228955	No
Feature_1367	GENE1367	286.760793328686	-2.90277388966793	0.0620021153367666	lncRNA	chr11	1318	117.734208884716	36.3339225755721	0.0986247857954929	No
Feature_1368	GENE1368	115.28474272605	1.96748804043997	0.012318392307217	lncRNA	chr17	1111	11.8183557256054	45.5727201567139	0.0492339358066997	Yes
Feature_1369	GENE1369	534.64133330731	-2.21568265417064	0.0413922010943473	protein_coding	chr14	2113	27.0607594693135	119.278015144293	0.0819247232895934	No
Feature_1370	GENE1370	3.71343042502491	-3.99778531369606	0.0876543724458221	pseudogene	chr11	9047	9.95622213797195	37.8209096178227	0.12018424009939	No
Feature_1371	GENE1371	599.662373586431	0.30144499391564	0.1182729647769	lncRNA	chr13	1450	39.8012824977328	59.6091728937772	0.143651374222956	No
Feature_1372	GENE1372	419.434207529864	4.21793618438683	0.0847514084272338	protein_coding	chr12	1784	135.226519312197	24.955450868048	0.118122481597597	No
Feature_1373	GENE1373	7.37791698081459	1.2583813456728	0.0143136102519277	protein_coding	chr2	1960	428.65167474243	98.1143217276155	0.0530133713034359	No
Feature_1374	GENE1374	804.268141515636	-7.20564038550359	9.8032126876109e-05	lncRNA	chr19	810	4.56475720209812	0.0695701218938202	0.00181782664320587	Yes
Feature_1375	GENE1375	462.840082232389	-1.31695142803463	0.15262010692936	protein_coding	chrX	1419	191.392729644551	806.788652502966	0.171265604646086	No
Feature_1376	GENE1376	226.686184358019	-1.50061653182257	0.099870281945903	lncRNA	chr4	1235	365.963155815323	2.7520539969599	0.12941516378764	No
Feature_1377	GENE1377	390.317017179201	-2.29026379104919	0.0438152888632946	pseudogene	chr8	823	63.5119567058966	27.8259798304869	0.0835287537878797	No
Feature_1378	GENE1378	1056.13678809243	2.055226553843	0.0594852022231035	protein_coding	chr1	3417	20.47857295711	6.42905264940307	0.0962543725292936	No
Feature_1379	GENE1379	959.880975098801	4.95608084366287	0.151809860375207	pseudogene	chr16	2219	166.124449915122	208.581714008508	0.170708217242382	No
Feature_1380	GENE1380	137.135309439273	-2.90663272863921	0.060309060475634	protein_coding	chr3	1882	234.431442712185	33.7816193808875	0.0969599043016624	No
Feature_1381	GENE1381	7154.13005019106	1.64452889072366	0.0792143076849429	protein_coding	chr3	12981	88.2942293353462	10.9588160792204	0.114375157449104	No
Feature_1382	GENE1382	368.215924619283	-2.13289598729906	0.00592546404024207	protein_coding	chr20	1855	191.388858864144	9.44482977803148	0.0326771913983938	Yes
Feature_1383	GENE1383	287.291231643959	2.18861346502975	0.139198980358087	pseudogene	chr18	1789	27.1529216276575	58.6295099775022	0.160985713598405	No
Feature_1384	GENE1384	4279.30167026813	0.441192364658715	0.00697108559345061	lncRNA	chr16	538	1266.12861955957	4.73565554065973	0.0353264472641078	No
Feature_1385	GENE1385	4817.94806705954	-0.566479181074958	0.0145842684781498	protein_coding	chr12	7398	4.39851668211636	23.9693772729261	0.0537503752265963	No
Feature_1386	GENE1386	69.9881269440258	1.42010150686712	0.0767317250768404	protein_coding	chr1	3902	33.5820766102317	110.506827295723	0.112449154825425	No
Feature_1387	GENE1387	33.8640276734992	4.42095373292422	0.0588739428624797	protein_coding	chr10	3253	29.7792307758874	2063.73462687085	0.0956781303290569	No
Feature_1388	GENE1388	69.1276550392728	2.82413315124284	0.0295935125003446	protein_coding	chr4	5376	9.20152589027902	26.5008419161899	0.0705671768813751	No
Feature_1389	GENE1389	21.339509629631	-0.393196160304445	0.0695032126480346	miRNA	chr22	4983	87.673897373309	35.8099538408556	0.106619687764891	No
Feature_1390	GENE1390	4.69739274951896	1.51076913963912	0.111186571802431	protein_coding	chr2	1348	11.7845433170121	1716.06985768405	0.137811950969507	No
Feature_1391	GENE1391	877.010359381451	-2.18820174039491	0.0542338000264121	protein_coding	chr10	13504	89.3902482488461	159.991992689846	0.0923262984209857	No
Feature_1392	GENE1392	280.682488868613	0.860360048292299	0.00325273898298412	protein_coding	chrY	1801	63.2714747604226	697.481834728128	0.0227995723106363	No
Feature_1393	GENE1393	2010.9738460261	1.92109942316651	0.144409393532922	protein_coding	chr6	1443	47.3346472734597	9.89250400746552	0.165228139053686	No
Feature_1394	GENE1394	401.758673727129	0.918119045808642	0.029426350363836	protein_coding	chr22	1419	18.3538260524456	51.3713128951015	0.0705671768813751	No
Feature_1395	GENE1395	1122.04411690956	-1.19291078903565	0.15068797465701	protein_coding	chr6	505	69.2400384123605	90.9531307585833	0.16983096455286	No
Feature_1396	GENE1396	116.728955978559	-0.0901724144774883	0.0347610451262235	protein_coding	chr1	5478	81.5409099269101	46.3068633597166	0.0773613763936724	No
Feature_1397	GENE1397	36.5883580136108	-1.16303718955515	0.186999546146734	lncRNA	chr16	1731	71.315391563706	13.0922958024183	0.200213646838045	No
Feature_1398	GENE1398	2822.3652723135	0.885726474252404	0.0101089069394987	lncRNA	chr21	5098	66.7588364021614	35.339408042702	0.0440795360733953	No
Feature_1399	GENE1399	2704.84946969163	-0.620461379087624	0.13823252104	pseudogene	chr17	557	67.6350454342236	1.2378860817243	0.160238625625966	No
Feature_1400	GENE1400	5.28947787325966	-0.445659536164978	0.0370228249038101	protein_coding	chr12	1834	51.5927468852554	33.4593806060512	0.0783275562139846	No
Feature_1401	GENE1401	3616.40829857592	-1.26517358538413	0.00749365870565011	lncRNA	chr12	3742	7.33377906485111	379.078828658831	0.0364950910989453	Yes
Feature_1402	GENE1402	4.79019635207801	2.13438039830393	0.100489665641604	protein_coding	chr12	1261	3.51870079954606	111.142351597271	0.129476908916713	No
Feature_1403	GENE1403	359.883975498708	0.674791842929406	0.0547528605520896	protein_coding	chr20	8044	199.775779043718	67.1655227741712	0.0926967165103097	No
Feature_1404	GENE1404	150.327968664553	-1.90729132730904	0.0185765869219872	lncRNA	chr7	312	18.7856427807928	21.3134872863312	0.0597148829593055	No
Feature_1405	GENE1405	292.908224780799	0.502347148273822	0.0236073991680666	protein_coding	chrY	2233	37.7331552004343	9.5153719410541	0.0647369264206578	No
Feature_1406	GENE1406	6251.61012602796	-1.09629740709567	0.269806178151682	lncRNA	chr11	3729	36.0465647814028	158.126123910675	0.27606362020977	No
Feature_1407	GENE1407	17.4957037090746	0.206472035206129	0.0582417695212432	lncRNA	chr4	933	692.584205588802	1323.73165777177	0.0953416099073176	No
Feature_1408	GENE1408	207.740719950309	3.73203301027934	0.117503645173297	protein_coding	chr5	1424	447.1668506214	26.9280379045123	0.143058366628019	No
Feature_1409	GENE1409	238770.047905059	-4.58037274325455	0.000158208176684793	protein_coding	chr10	1053	37.2885557741043	0.816031992481129	0.00211858932393105	Yes
Feature_1410	GENE1410	10.0165050271236	0.439967574254847	0.0405470869293832	lncRNA	chr5	3512	33.2123328083082	54.7738579263019	0.0815289951663201	No
Feature_1411	GENE1411	84.2283092762583	-2.8475898129375	0.158315996771907	pseudogene	chr21	5919	7.49754396435931	30.714932949315	0.176298437385197	No
Feature_1412	GENE1412	364.078660347581	1.2320348200607	0.0577059989774859	protein_coding	chr1	1211	194.329252923437	116.736031923126	0.0949492433087932	No
Feature_1413	GENE1413	665.063849000274	-2.88312635982816	0.0142101055768196	protein_coding	chr10	10606	1.36833352821699	25.5427890610325	0.0527602929832412	No
Feature_1414	GENE1414	106.350048605717	-3.40352964570782	0.0282075959558348	protein_coding	chr5	1030	31.7228403994951	634.202784534	0.0700130950339867	No
Feature_1415	GENE1415	207.455986888239	1.11442591560153	0.0367195808289956	protein_coding	chr8	5799	71.1016902945302	18.7215134774739	0.0783275562139846	No
Feature_1416	GENE1416	6065.48348418578	-1.50102223425575	0.125689940368695	protein_coding	chr12	2389	14.0130449639998	250.604124698791	0.149868768325153	No
Feature_1417	GENE1417	256.758588977708	-3.94186589144428	0.0351005803373223	lncRNA	chrY	4551	348.791476884749	102.131597621057	0.0777490993905457	No
Feature_1418	GENE1418	756.640544440522	-2.64892690187866	0.0411279425689923	pseudogene	chr18	1335	73.473604331618	28.0090067364895	0.0819247232895934	No
Feature_1419	GENE1419	1016.23061727421	2.15106578699878	0.147467886123918	protein_coding	chr3	6085	872.765935177599	142.227364288101	0.167323622682207	No
Feature_1420	GENE1420	1116.08873170229	0.351670188370031	0.0371116722693209	protein_coding	chr4	5299	5179.4021357296	84.5392645109957	0.0784049414140582	No
Feature_1421	GENE1421	1381.9662019267	0.415849598571408	0.025859784395257	protein_coding	chrY	5146	32.0888589846422	509.529941034594	0.067695770668212	No
Feature_1422	GENE1422	462.469887919008	1.7864055317644	0.012470062921694	protein_coding	chr5	4360	16.4601728442444	89.2767337955406	0.0493425215506044	Yes
Feature_1423	GENE1423	68.6015280726469	0.397219833316526	0.0590962742966005	pseudogene	chr13	971	1666.10617199487	194.335481023233	0.095935510221754	No
Feature_1424	GENE1424	348.738765463207	-6.36256512941785	0.271725489770355	protein_coding	chr19	3698	2.42292862875035	42.2380703454865	0.277837924100567	No
Feature_1425	GENE1425	36.2864881391839	0.0393663894084727	0.0964487898132112	protein_coding	chr18	3544	83.5188187197883	17.9676576980825	0.12668404966709	No
Feature_1426	GENE1426	509.527202346191	-2.78834280941354	0.0554976958396448	pseudogene	chr4	2857	125.660295521036	262.082565228189	0.0930773349693241	No
Feature_1427	GENE1427	169.058898552574	-1.86647177034798	0.0852000886588265	protein_coding	chr11	5695	772.182189955508	39.3287071134017	0.118320686942447	No
Feature_1428	GENE1428	300.114450820077	-3.25808176293735	0.00107568016667707	protein_coding	chr19	6737	18.8979546683972	39.9676038425225	0.00901407960902574	Yes
Feature_1429	GENE1429	25.8490178765562	0.738195278218908	0.343932260829933	protein_coding	chrX	20735	10.9367526024147	11.3140958595857	0.344621503837608	No
Feature_1430	GENE1430	198.801923344027	4.57131277005962	0.0369104845283662	protein_coding	chrY	6682	65.9721592887666	91.9056828790277	0.0783275562139846	No
Feature_1431	GENE1431	26.4607715636589	2.14079742615982	8.49711132703283e-06	pseudogene	chr8	1901	175.978634684274	367.471908806392	0.00090079349049582	Yes
Feature_1432	GENE1432	146.325872768756	3.86430444140519	0.00822798926781289	protein_coding	chr8	2783	424.456431088744	56.4195731757169	0.0385686644629345	Yes
Feature_1433	GENE1433	1506.08394773529	-0.464258045464125	0.0387123976535504	protein_coding	chr6	3192	574.726827703612	67.9196524788618	0.0795198237346241	No
Feature_1434	GENE1434	735.867411026718	-1.07489011326777	0.0180520774902788	protein_coding	chr12	7174	29.1594776314157	19.4316245401783	0.0591225245314808	No
Feature_1435	GENE1435	3811.9881002862	1.5722038067511	0.000993160972569951	protein_coding	chr2	8675	5.2781640125856	53.7470413571314	0.00841661841160976	Yes
Feature_1436	GENE1436	1366.38017956127	-2.50474582044961	0.0314297028777736	protein_coding	chr16	4049	227.2563146929	226.485845495346	0.0727539418466981	No
Feature_1437	GENE1437	533.777141050762	-2.64832990966922	0.254790026702515	protein_coding	chr21	3375	29.0694318340174	11.9708484871258	0.262489725311656	No
Feature_1438	GENE1438	4894.08869886662	-5.93646634664127	0.00563169101930006	protein_coding	chr2	2248	8.02784978232606	87.0218161011361	0.0316387135915734	Yes
Feature_1439	GENE1439	7937.01089586295	-4.45143635428142	0.0273383218696345	protein_coding	chr13	587	178.016359504629	2.20644485114083	0.0694657527870409	No
Feature_1440	GENE1440	12.2011606467139	-0.883308344857135	0.0599829615641794	lncRNA	chr7	2656	187.07964961811	1482.96640770078	0.0968450462996613	No
Feature_1441	GENE1441	3753.21971636591	0.249288256978992	0.0780109826253419	protein_coding	chr13	2979	33.6096822101437	19.3450710408241	0.113576332081433	No
Feature_1442	GENE1442	2821.14307021977	-0.699994465358474	0.0355259677714939	protein_coding	chr20	3159	0.837396179257062	2.27728756683427	0.0778278008013459	No
Feature_1443	GENE1443	4250.47614970366	-8.37539693109176	0.000135854986854734	pseudogene	chr6	2670	53.5185159075904	0.241608819854077	0.00200831407731003	Yes
Feature_1444	GENE1444	41.5955512002685	-2.30808868393002	0.00362010784329631	lncRNA	chr6	2406	86.7551756966863	102.06040665955	0.0243505011880918	Yes
Feature_1445	GENE1445	166429.505971546	-1.57836694874854	0.143923886422655	protein_coding	chr2	1287	32.9609746294621	50.662423889795	0.164798343232047	No
Feature_1446	GENE1446	0.615312238109816	1.79880455638788	0.110403546708397	lncRNA	chr18	1476	125.613509276103	351.5382448545	0.137317844164672	No
Feature_1447	GENE1447	410.410383222075	0.632079998153358	0.052250494333826	protein_coding	chr5	508	171.932445957622	306.849974002678	0.091028735773216	No
Feature_1448	GENE1448	542.000363617729	-1.65397455032596	0.129202133921445	protein_coding	chr4	17155	61.782997488347	57.806169953245	0.152721198488706	No
Feature_1449	GENE1449	277.482171416492	-3.22914108701423	0.0231238825014355	protein_coding	chr16	4604	145.374564818903	185.714341509008	0.0645322745164079	No
Feature_1450	GENE1450	2616.73652618726	-0.332864240175911	0.0813531583443272	protein_coding	chr2	1459	14.6426542899667	967.563856408566	0.115779448552682	No
Feature_1451	GENE1451	550.092814291783	-3.55278384378596	0.0251483927329406	pseudogene	chr4	1852	2.73865075679246	11.3139358279428	0.0665301395051339	No
Feature_1452	GENE1452	57.6772682817291	-1.33376803043892	0.0047836391483088	protein_coding	chrX	4988	7.60692020897726	231.448477783751	0.0284147833369766	Yes
Feature_1453	GENE1453	13699.0705127587	-0.615930139172017	0.0197368136563324	protein_coding	chr12	4764	14.3156301801036	21.7871363910826	0.0613299071192828	No
Feature_1454	GENE1454	193.488964420592	2.44505083056934	0.00516244708980654	protein_coding	chr12	865	5.01540763568449	145.836603429553	0.0298983422189568	Yes
Feature_1455	GENE1455	1856.96109841295	1.79172452527898	0.0217188643965896	protein_coding	chr10	4670	1065.89538606291	61.4186414911649	0.0638790129311458	No
Feature_1456	GENE1456	76.2276913592244	0.897182277366769	0.000119923818263923	protein_coding	chr7	2304	16.6518373941341	137.75091290308	0.00189961835565815	No
Feature_1457	GENE1457	28.5110805893682	-0.431996824459202	0.00148557051551019	pseudogene	chr20	1456	65.0110096911669	84.1561416162018	0.0120451663419745	No
Feature_1458	GENE1458	88.712717190033	-0.976012643870775	0.098008185749007	pseudogene	chr11	2381	22.943990441266	74.6756012968678	0.127836764020444	No
Feature_1459	GENE1459	28.7286949657563	1.2041046274204	0.0640484019670473	pseudogene	chr15	3866	654.602855228315	136.204533766231	0.100944069905025	No
Feature_1460	GENE1460	1529.60709642781	-2.78820042704719	0.0077219806387829	protein_coding	chrY	10875	67.9428423554013	155.360635693078	0.0374853429067131	Yes
Feature_1461	GENE1461	8.32920874758064	-0.708327342222894	0.123927635153753	pseudogene	chr8	635	703.989601624319	65.344285943322	0.148238798030805	No
Feature_1462	GENE1462	34.9450328413077	2.46209915588494	0.0308946605965872	pseudogene	chr3	1196	10.8528588150753	159.605740796842	0.0719596131908087	No
Feature_1463	GENE1463	431.836000588607	-1.62681165603004	0.0931494026678579	protein_coding	chr10	504	121.097976966712	180.394244824381	0.124792813199182	No
Feature_1464	GENE1464	5.53487624623729	-3.05334436331	0.0230328655945381	miRNA	chr17	1783	6.57378685732557	27.2056637569141	0.0645322745164079	No
Feature_1465	GENE1465	114.18043197026	0.00182630803811338	0.0979144472530318	protein_coding	chr22	6859	50.6515743941662	1652.89284469668	0.127825649155394	No
Feature_1466	GENE1466	188.235398206988	0.59031580900906	0.0491579437964011	protein_coding	chr3	8007	8.79435870599704	9.12746327865836	0.0882020522662699	No
Feature_1467	GENE1467	11674.889158421	3.41307513174254	0.121774141179049	protein_coding	chr13	10616	38.9596041058025	42.0660467419429	0.146245966187809	No
Feature_1468	GENE1468	211.909283062169	-3.99298257681265	0.000140581985411702	protein_coding	chr15	5470	114.330246483691	1.8713377006043	0.00200831407731003	Yes
Feature_1469	GENE1469	109.047301668181	-2.31710076531167	0.000176752874973328	protein_coding	chr16	6045	477.319311880744	0.740665525822917	0.00226606249965805	Yes
Feature_1470	GENE1470	76.8576878885795	2.48001711100462	0.0481926223297735	lncRNA	chr5	902	13.1958399884956	845.954446407779	0.0873870393663186	No
Feature_1471	GENE1471	1234.04491195891	-0.535803638377423	0.224523971852488	lncRNA	chr18	1722	186.821524652362	27.5307652735701	0.235021603474342	No
Feature_1472	GENE1472	181.521217043655	0.608472698773942	0.0293450004169553	protein_coding	chr4	10734	200.28358331703	19.4768490317648	0.0705671768813751	No
Feature_1473	GENE1473	103.601610508947	2.06933520499636	6.524822356503e-05	pseudogene	chrY	1541	15.9365003241808	15.1564036738832	0.0015333143379778	Yes
Feature_1474	GENE1474	200.500430480397	2.57238434869699	0.0560350351419585	protein_coding	chr12	4757	8168.60276854005	389.48978941025	0.0934273276055823	No
Feature_1475	GENE1475	5785.33473724415	1.83395452005987	0.0746353188736491	protein_coding	chr8	1750	27.615955051007	15.9168048135105	0.111064462609597	No
Feature_1476	GENE1476	20324.287386449	-0.0819453292598217	0.091082640642603	pseudogene	chr2	2054	34.8620234962289	170.511087190821	0.123085566770021	No
Feature_1477	GENE1477	80.8196236183647	-2.57832561343043	0.100207355228578	protein_coding	chr6	1188	71.141694032267	52.8117217650648	0.12941516378764	No
Feature_1478	GENE1478	424.666591845809	-0.158594739892238	0.0588048725266124	pseudogene	chr4	2285	0.720974698508932	514.573419537401	0.0956695323101069	No
Feature_1479	GENE1479	179.385810817083	1.47978960463829	0.0284534814727615	protein_coding	chr14	3427	606.796294917003	3.1459219962079	0.0700130950339867	No
Feature_1480	GENE1480	41918.8152084545	2.55352046056736	0.066147460445855	protein_coding	chr15	3780	148.643734300006	28.5233279269459	0.103033427485755	No
Feature_1481	GENE1481	1766.77298221315	1.3302656342119	0.0120729916037127	protein_coding	chr3	3881	43.6613012203724	12.3852970524225	0.048721050995011	Yes
Feature_1482	GENE1482	4.70409406171369	-3.04538070918987	0.00680076364746117	protein_coding	chr19	2895	871.127888632995	295.996857627778	0.0348822488889397	Yes
Feature_1483	GENE1483	136.282270207801	0.252446223370731	0.0519794638741587	pseudogene	chr3	2670	160.088311063301	185.214749420195	0.0909069467051646	No
Feature_1484	GENE1484	1.30751151099042	-4.97808131920379	9.70004417596473e-06	protein_coding	chr11	9644	85.9495197421933	0.497063949639589	0.00090079349049582	Yes
Feature_1485	GENE1485	319.765176786218	-0.954850470832532	0.0533518376221437	protein_coding	chr5	3090	7.84840555352905	752.13212144828	0.0917339681509338	No
Feature_1486	GENE1486	2344.69623065765	-2.19694558893957	0.0484821522789792	pseudogene	chr12	3512	555.812547451489	128.745162222955	0.0874147284108005	No
Feature_1487	GENE1487	43.1109035131175	3.41488473284326	0.056649538985309	protein_coding	chr2	12512	54.7763557070356	11.3839763046356	0.0937906274591209	No
Feature_1488	GENE1488	16.3419107541457	-0.368205919199806	0.0196897480818333	protein_coding	chr12	1550	80.0629537283502	21.7914899605283	0.0613299071192828	No
Feature_1489	GENE1489	9315.73733323224	3.72285244140039	0.189730643492188	pseudogene	chr1	1226	1137.09341252011	134.099425069402	0.20212781622037	No
Feature_1490	GENE1490	36.1770540209655	-3.48409413252887	0.00291959676860373	protein_coding	chrX	9290	111.599026528342	207.666438798846	0.0208542626328838	Yes
Feature_1491	GENE1491	3902.83972846769	-1.56691484259012	0.00638765226160351	pseudogene	chr5	37382	65.6300155101675	5.65860475909499	0.0340977878733283	Yes
Feature_1492	GENE1492	688.960564945321	1.59054108462167	0.00188364031013606	protein_coding	chrY	3371	11.4305715366496	16.7006194188212	0.0146396915295549	Yes
Feature_1493	GENE1493	3650.27507544478	-1.06454001998203	0.0766979435493424	protein_coding	chr2	9679	44.511054754654	7.72765014967546	0.112449154825425	No
Feature_1494	GENE1494	4946.13872550151	3.9716086854778	0.000347283856231255	protein_coding	chr7	1377	21.2381509493594	8.82285612565129	0.00351976881315461	Yes
Feature_1495	GENE1495	6972.82870476926	-1.3036008310088	0.0392893817872644	protein_coding	chr9	1850	20.7853250147471	219.062898056512	0.0801824118107438	No
Feature_1496	GENE1496	8866.98077095068	-4.31392413694325	0.183395654678757	protein_coding	chr1	8813	36.1253445135417	45.2060073773236	0.196917309962875	No
Feature_1497	GENE1497	844.296533042183	-0.184054993849474	0.0148040478903096	protein_coding	chr1	982	168.184329646346	151.991479430092	0.0539023190679185	No
Feature_1498	GENE1498	619.803541336584	-0.794800233997317	0.0447801156069583	protein_coding	chr10	1114	371.552898426853	4.78094475043757	0.0839627167630467	No
Feature_1499	GENE1499	37.0225354428366	-0.276654605141734	0.0203699092093698	miRNA	chr16	19591	55.6322379054863	7.03839210960826	0.0614785992234501	No
Feature_1500	GENE1500	19.5695971742909	-1.65152999847571	0.0457309306434946	protein_coding	chr10	604	32.7820532887845	689.539683602908	0.085001729820622	No
