# Supplementary material for: ggplotAgent: a self-debugging multi-modal agent for robust and reproducible scientific visualization
Source: Bioinform Adv. 2026 Jan 2;6(1):vbaf332. doi: 10.1093/bioadv/vbaf332 (PMC12802885; doi:10.1093/bioadv/vbaf332)
Supplement: vbaf332_Supplementary_Data [file vbaf332_supplementary_data.zip › volcano_example.csv]

gene	log2FC	FDR
ENSG00000165474.5	3.813774116	4.73E-43
ENSG00000172156.3	3.783603141	9.82E-69
ENSG00000183856.10	3.782305437	1.86E-85
ENSG00000186185.13	3.768188072	5.96E-79
ENSG00000147434.8	3.685192922	1.18E-62
ENSG00000066279.16	3.674354236	1.20E-69
ENSG00000101057.15	3.65131462	1.40E-49
ENSG00000145681.10	3.62424792	7.66E-30
ENSG00000112984.11	3.617374815	4.66E-79
ENSG00000143228.12	3.616797859	1.19E-79
ENSG00000131747.14	3.613818034	8.47E-64
ENSG00000136546.13	-3.006494242	3.35E-47
ENSG00000153993.13	-3.020105669	1.63E-81
ENSG00000267206.5	-3.020508308	2.00E-59
ENSG00000196104.10	-3.023251038	6.91E-44
ENSG00000179270.6	-3.023304259	3.42E-51
ENSG00000166405.14	-3.027580787	2.02E-53
ENSG00000188626.6	-3.030611487	2.27E-77
ENSG00000070193.4	-3.031354456	4.04E-39
ENSG00000141052.17	-3.03717245	1.39E-84
ENSG00000119121.21	-3.039019064	1.35E-70
ENSG00000109158.10	-3.039712375	1.69E-45
ENSG00000134240.11	-3.040865231	1.19E-17
ENSG00000080493.13	-3.04218022	3.70E-66
ENSG00000187398.11	-3.042181217	3.97E-53
ENSG00000036549.12	-0.288395862	7.44E-06
ENSG00000074755.14	-0.572136943	6.03E-21
ENSG00000159840.15	-0.333904633	2.59E-06
ENSG00000162378.12	-0.572819422	1.78E-24
ENSG00000203995.9	1.325677663	5.99E-13
ENSG00000198205.6	-0.472505038	1.33E-10
ENSG00000122952.16	2.527765604	8.94E-83
ENSG00000174442.11	1.059819525	1.03E-45
ENSG00000153975.9	0.2834806	1.47E-06
ENSG00000214941.7	-0.233050488	0.000342781
ENSG00000162415.6	-0.449880249	0.006737233
ENSG00000132003.9	0.782506288	2.45E-19
ENSG00000132801.6	0.109962261	0.11028007
ENSG00000163012.3	-0.403252884	0.000339514
ENSG00000168612.4	0.284114557	4.30E-08
ENSG00000137185.11	0.122277425	0.100336795
ENSG00000204532.6	0.225559119	0.013982684
ENSG00000131848.9	-0.094572354	0.291765476
ENSG00000180532.10	-2.208636823	6.69E-34
ENSG00000140987.19	0.343344231	3.48E-09
ENSG00000235109.7	-0.222967986	0.023543408
ENSG00000186814.12	-0.476988333	2.04E-12
ENSG00000197062.11	-0.496374889	1.55E-19
ENSG00000197037.10	-0.308954411	3.67E-11
ENSG00000187987.9	-2.085766655	6.31E-30
ENSG00000182318.5	0.187465095	0.002098729
ENSG00000176371.13	0.095624489	0.224527906
ENSG00000121413.12	-0.45239514	0.000188103
ENSG00000196812.4	0.689165668	1.56E-22
ENSG00000158691.14	-0.735629802	2.96E-20
ENSG00000130182.7	0.189553734	0.195069578
ENSG00000152467.9	0.573958556	0.057414388
ENSG00000169249.12	0.197286559	0.00053388
ENSG00000212643.2	-0.629150939	0.025831231
ENSG00000121988.17	0.118339415	0.10660309
ENSG00000132485.12	-0.347142414	7.14E-12
ENSG00000019995.6	-0.689242719	7.88E-23
ENSG00000109917.10	-0.09433937	0.100453524
ENSG00000170044.8	0.880661031	0.001107776
ENSG00000042813.7	-0.987323391	3.80E-10
ENSG00000116996.9	0.983918262	1.10E-24
ENSG00000188372.14	0.805611133	5.95E-12
ENSG00000103310.10	-1.597043979	5.56E-10
ENSG00000149506.10	-1.075634674	1.55E-08
ENSG00000183579.15	-0.388562155	1.99E-05
ENSG00000180233.10	0.592253015	1.47E-14
ENSG00000186187.11	0.240270781	0.000509804
ENSG00000066379.14	0.520299635	2.30E-19
ENSG00000273611.4	0.28497337	5.69E-07
ENSG00000174276.6	1.050277961	9.10E-22
ENSG00000106400.11	0.459383897	2.23E-10
ENSG00000124201.14	0.144654129	0.086079766
ENSG00000213973.8	-1.773332726	2.49E-17
ENSG00000197360.9	-1.57239662	1.46E-10
ENSG00000184635.13	0.912406897	8.45E-22
ENSG00000146757.13	0.594039737	4.27E-06
ENSG00000167232.13	0.253161233	0.043184716
ENSG00000213988.9	0.285306314	0.143494816
ENSG00000214029.4	-0.421050951	2.02E-06
ENSG00000221923.8	-0.4036664	0.000164501
ENSG00000234284.6	-0.532129443	1.40E-07
ENSG00000257446.3	0.403021814	0.002447712
ENSG00000261221.3	0.423375461	5.11E-08
ENSG00000106479.10	-0.410759907	6.88E-07
ENSG00000197385.5	0.449690225	0.001429273
ENSG00000236609.3	-0.708781318	2.75E-10
ENSG00000178917.14	-0.332331045	5.58E-05
ENSG00000105750.14	0.262579687	0.00037903
ENSG00000196605.7	-0.602480398	1.50E-21
ENSG00000223547.9	-0.328405679	0.001576313
ENSG00000176723.9	-0.748250928	3.14E-17
ENSG00000198040.10	-0.15134451	0.024967413
ENSG00000152475.6	0.705402815	8.62E-09
ENSG00000127903.13	-1.10705801	1.16E-13
ENSG00000124203.5	-0.757337424	0.000183677
ENSG00000167766.18	-0.231448203	0.002022498
ENSG00000151612.15	-0.162490047	0.075814688
ENSG00000197933.12	-0.112350504	0.244243136
ENSG00000180257.12	0.2512686	0.000488712
ENSG00000204514.9	0.322571638	0.000846226
ENSG00000198346.10	0.250830631	0.00771011
ENSG00000224689.7	-2.148283817	1.89E-34
ENSG00000198482.10	-0.218954141	0.000612418
ENSG00000204524.6	-0.228380365	0.012187672
ENSG00000170396.7	0.648380671	9.33E-06
ENSG00000048405.9	-0.155407829	0.021215364
ENSG00000174255.6	0.575106775	0.006788734
ENSG00000278129.1	0.269498556	0.000132474
ENSG00000180884.9	-0.15832906	0.030987628
ENSG00000173875.13	-0.333990612	6.69E-12
ENSG00000197863.8	-0.091138652	0.184277194
ENSG00000196152.10	-0.080794944	0.241989173
ENSG00000198556.13	-0.102126333	0.211345528
ENSG00000214189.8	-0.187787086	0.090370535
ENSG00000142409.5	0.814796018	7.43E-20
ENSG00000197362.13	0.448821212	2.77E-13
ENSG00000197162.9	0.376678076	1.32E-06
ENSG00000196381.10	-1.732497326	4.41E-88
ENSG00000128000.15	-0.455576206	3.33E-09
ENSG00000197782.14	-0.097604623	0.251540397
ENSG00000170100.13	-0.733761735	4.29E-24
ENSG00000196453.7	0.340098594	2.21E-09
ENSG00000196456.8	0.180740784	0.030189154
ENSG00000196391.10	-0.643621365	1.35E-13
ENSG00000152439.12	-0.212293286	0.024852559
ENSG00000197128.11	-0.179207039	0.200595788
ENSG00000179965.11	0.655045679	5.47E-15
ENSG00000198146.4	-0.51689339	2.53E-05
ENSG00000169957.9	0.775802208	8.45E-27
ENSG00000196214.10	0.214964562	6.73E-05
ENSG00000196417.12	0.230435189	0.001679324
ENSG00000169951.9	0.682161296	1.28E-28
ENSG00000197054.11	-0.578643398	7.74E-11
ENSG00000160336.14	0.345607155	9.89E-07
ENSG00000065029.14	0.176678204	0.00424355
ENSG00000186376.14	-0.265890394	1.47E-05
ENSG00000162086.14	0.467894496	1.05E-09
ENSG00000141579.6	-0.332252327	0.065421467
ENSG00000186230.6	0.293419288	0.000526397
ENSG00000169955.7	0.350086191	9.26E-08
ENSG00000181220.15	0.318900229	5.59E-12
ENSG00000139651.10	-0.099194774	0.215755552
ENSG00000185252.17	0.550323783	9.62E-18
ENSG00000172687.13	0.385589814	0.000437775
ENSG00000234444.9	0.206225072	0.027529114
ENSG00000183850.13	0.888263954	5.15E-05
ENSG00000196350.8	-0.820314644	0.005702879
ENSG00000269067.1	-2.936312084	1.08E-59
ENSG00000214652.5	-2.479035627	1.34E-41
ENSG00000213967.10	0.89289202	4.76E-10
ENSG00000196081.9	0.675358414	1.14E-06
ENSG00000182903.15	-0.182683383	0.01043367
ENSG00000197302.10	0.125774756	0.120742168
ENSG00000227124.8	-0.474058266	8.02E-07
ENSG00000182111.8	0.354424566	0.043921485
ENSG00000160352.15	0.355505842	0.004257519
ENSG00000178665.14	0.221104811	0.025503954
ENSG00000147180.16	-1.05793296	9.80E-11
ENSG00000140548.9	0.698693605	1.75E-26
ENSG00000242852.6	-0.125611849	0.210021196
ENSG00000182141.9	-0.267135572	0.000550373
ENSG00000181135.15	1.050309202	6.14E-31
ENSG00000120963.11	0.356494501	4.16E-07
ENSG00000215372.6	-0.327411709	0.000642776
ENSG00000215356.4	-0.079548971	0.131625439
ENSG00000196946.9	-0.208732206	0.295362316
ENSG00000164684.13	-0.813521072	4.12E-15
ENSG00000183779.6	1.115150977	6.47E-09
ENSG00000167562.11	0.223363057	0.00345658
ENSG00000196757.7	0.20967241	0.003325438
ENSG00000187792.4	-0.362789724	5.66E-09
ENSG00000147789.15	0.384831109	1.06E-09
ENSG00000196110.7	-1.023098055	3.86E-18
ENSG00000185730.7	0.587231181	3.80E-12
ENSG00000197472.14	2.646194289	1.86E-36
ENSG00000171163.15	0.799349183	1.55E-16
ENSG00000164011.17	0.290984033	1.89E-08
ENSG00000229809.8	0.612296442	9.78E-11
ENSG00000143373.17	0.883854429	1.41E-38
ENSG00000117010.15	-0.269028292	5.35E-07
ENSG00000197124.11	0.526132163	2.51E-08
ENSG00000196172.9	0.913384811	1.02E-16
ENSG00000181450.17	0.456859123	8.79E-09
ENSG00000197928.10	-1.894570535	1.08E-59
ENSG00000196109.6	-2.638473497	2.78E-41
ENSG00000197372.9	0.730506539	2.09E-16
ENSG00000171161.12	0.840405463	8.18E-44
ENSG00000083814.12	-0.571429991	2.40E-06
ENSG00000135747.11	1.370318543	3.35E-24
ENSG00000188295.14	0.209352214	0.008644557
ENSG00000167394.12	1.214133294	3.22E-58
ENSG00000198046.11	-1.505770852	5.77E-26
ENSG00000197497.10	-0.445217082	3.08E-06
ENSG00000179195.15	0.145557463	0.049528032
ENSG00000182983.14	-1.672974124	3.27E-37
ENSG00000144792.9	-1.294719783	1.31E-44
ENSG00000160229.11	0.242993125	0.080415264
ENSG00000274349.4	-1.068765106	1.26E-35
ENSG00000197343.10	-0.533866828	1.39E-10
ENSG00000175105.5	-0.287535584	1.02E-05
ENSG00000161914.9	0.601532859	1.12E-15
ENSG00000198740.8	0.282064063	0.002218091
ENSG00000198093.10	-0.327581647	0.002243869
ENSG00000179930.5	-0.345054341	0.214038468
ENSG00000167395.10	0.489462031	2.68E-15
ENSG00000175809.4	-0.126329989	0.143743008
ENSG00000122482.20	-0.22327089	0.001772069
ENSG00000167528.12	-0.334772237	7.75E-11
ENSG00000221994.10	0.196142069	0.100795137
ENSG00000102870.5	0.422985902	1.14E-10
ENSG00000197483.9	0.557809449	3.46E-10
ENSG00000198551.9	0.28014355	2.70E-05
ENSG00000257591.5	0.455886703	4.77E-06
ENSG00000197566.9	-0.275390303	0.000124918
ENSG00000183309.11	0.610348444	1.73E-14
ENSG00000173545.4	0.423773774	3.36E-15
ENSG00000172888.11	-0.154558555	0.032589996
ENSG00000177842.11	-0.197255127	0.062959325
ENSG00000204611.6	-0.275494261	6.25E-06
ENSG00000197619.13	-0.364434626	3.64E-06
ENSG00000142556.18	-0.354909862	5.37E-06
ENSG00000176024.16	0.108887685	0.280937078
ENSG00000167554.14	0.147049991	0.250151121
ENSG00000180357.9	0.143024643	0.091812651
ENSG00000168916.15	-1.410000667	1.10E-29
ENSG00000198182.12	0.24670953	0.001013212
ENSG00000166704.11	0.314135176	0.000493718
ENSG00000189190.8	0.095170041	0.191147007
ENSG00000167962.12	0.831492704	2.10E-30
ENSG00000167981.5	-0.155371	0.218755834
ENSG00000172748.12	-0.734710848	1.92E-16
ENSG00000272602.5	-0.408265999	9.38E-08
ENSG00000180626.9	-0.307681177	0.00043002
ENSG00000142684.7	0.793956719	1.68E-15
ENSG00000166716.9	-0.263787251	1.93E-07
ENSG00000164048.13	-0.228894896	0.000196236
ENSG00000269343.6	0.614694878	4.45E-11
ENSG00000198466.11	0.762879753	2.77E-10
ENSG00000083828.15	0.121182832	0.114795381
ENSG00000245680.9	-0.106421334	0.191147007
ENSG00000196967.10	-0.08483835	0.237199669
ENSG00000198440.9	-0.274320005	0.002015576
ENSG00000018869.16	-0.647089045	7.66E-10
ENSG00000171425.9	0.547621013	1.74E-13
ENSG00000213015.8	0.215119633	0.017208683
ENSG00000218891.4	0.836798517	1.73E-17
ENSG00000258405.9	-1.279591955	8.60E-22
ENSG00000161551.12	-0.592272644	1.67E-09
ENSG00000124444.15	0.166192644	0.00128261
ENSG00000176472.10	-0.277379609	3.51E-05
ENSG00000105732.11	0.386204302	1.87E-13
ENSG00000189144.13	-0.460974399	1.80E-06
ENSG00000180479.13	-0.147532118	0.040636002
ENSG00000171827.10	-0.153144785	0.041641099
ENSG00000198453.12	-0.249380539	0.000657676
ENSG00000189042.13	-0.116441397	0.14160387
ENSG00000196357.11	0.086715779	0.168450934
ENSG00000171469.10	-0.538155301	1.10E-21
ENSG00000198028.3	-0.596098135	0.00748343
ENSG00000270011.6	-0.763528344	8.95E-10
ENSG00000188321.13	-0.989807516	8.80E-39
ENSG00000167785.8	-0.196322014	0.006962221
ENSG00000172000.7	-0.648172115	0.008391661
ENSG00000186300.11	-0.317928759	1.24E-06
ENSG00000172006.11	-0.186613873	0.00179773
ENSG00000178935.5	1.178640816	5.51E-12
ENSG00000204519.10	-0.230983379	0.014497822
ENSG00000251369.8	-0.155169725	0.07979824
ENSG00000121406.8	-0.307026379	0.003355684
ENSG00000188785.11	-0.279843249	1.27E-05
ENSG00000187187.13	-0.570057138	1.49E-14
ENSG00000198131.13	0.474836568	1.88E-12
ENSG00000118156.12	-0.398034866	0.015343078
ENSG00000171817.16	-1.185391896	1.43E-33
ENSG00000198597.8	-1.311981985	5.89E-12
ENSG00000198633.10	-1.026888955	2.87E-08
ENSG00000074657.13	-0.462416292	1.47E-08
ENSG00000183647.10	0.174982492	0.023591304
ENSG00000186020.12	-0.170868224	0.009145106
ENSG00000167555.13	-0.288762308	0.013304988
ENSG00000189164.14	-0.33651107	1.95E-09
ENSG00000167625.10	0.26332832	1.50E-09
ENSG00000203326.9	0.635145759	3.84E-15
ENSG00000171443.6	0.261680998	0.00936589
ENSG00000198795.10	-1.382839152	2.40E-32
ENSG00000175322.11	-0.672867658	4.29E-17
ENSG00000178163.7	-0.495236746	8.85E-06
ENSG00000177853.14	-0.336551752	1.35E-05
ENSG00000197363.9	0.543501404	2.81E-11
ENSG00000101493.10	-0.234811887	0.115910419
ENSG00000144026.11	-0.143210462	0.051409135
ENSG00000163795.13	0.494363239	1.89E-12
ENSG00000196700.7	0.478642132	1.19E-10
ENSG00000243943.9	-0.335386101	4.14E-06
ENSG00000198546.14	0.199533484	0.003950559
ENSG00000081386.12	-0.500666658	9.89E-15
ENSG00000168813.16	-0.519474699	5.06E-19
ENSG00000081665.13	-0.513624364	2.63E-11
ENSG00000165655.15	-0.878111719	5.22E-12
ENSG00000196653.11	-1.657056579	1.73E-49
ENSG00000186446.11	-1.019769268	4.12E-26
ENSG00000103199.13	0.351324215	9.08E-08
ENSG00000174586.10	0.9717921	1.10E-22
ENSG00000162714.12	0.206867669	0.001883779
ENSG00000196268.11	-0.529805123	2.24E-08
ENSG00000229676.2	-0.675165447	0.003864961
ENSG00000177599.12	-0.349774149	0.000248881
ENSG00000265763.3	-1.862388772	1.81E-26
ENSG00000243660.9	-0.250288776	8.92E-05
ENSG00000198298.12	0.46173171	2.21E-08
ENSG00000127081.13	-0.273058067	0.004126856
ENSG00000173258.12	-1.649237235	2.68E-38
ENSG00000198464.13	0.525130194	1.42E-17
ENSG00000180035.10	1.045399085	3.16E-47
ENSG00000185177.12	0.090073166	0.300685727
ENSG00000164185.4	0.588374252	2.11E-05
ENSG00000142528.15	0.130664424	0.045174346
ENSG00000196263.7	-1.519844757	4.07E-34
ENSG00000197016.11	-0.64620948	3.70E-14
ENSG00000225614.2	1.031163004	1.16E-12
ENSG00000204604.9	0.597952965	8.40E-12
ENSG00000181444.12	1.272817781	6.42E-22
ENSG00000148143.12	-1.643762882	1.94E-40
ENSG00000197714.8	-0.400514821	0.000178721
ENSG00000178187.7	-1.330425795	6.65E-29
ENSG00000112200.16	-0.182072653	0.00127858
ENSG00000124459.11	-0.273744329	2.78E-05
ENSG00000173275.12	-0.433593693	8.15E-14
ENSG00000083838.15	0.552110348	2.21E-11
ENSG00000185219.15	-0.197116355	0.002761971
ENSG00000167685.14	0.726025661	5.58E-20
ENSG00000180855.15	0.480713933	3.53E-10
ENSG00000198342.9	-0.247307596	0.022267566
ENSG00000197044.10	-0.613970954	3.30E-13
ENSG00000171295.12	0.211063586	0.017785356
ENSG00000197857.13	-0.226460244	0.004772447
ENSG00000183621.15	-0.669073322	3.09E-38
ENSG00000125945.14	-0.598043751	3.71E-22
ENSG00000118620.12	-0.200856316	0.005650037
ENSG00000198521.11	0.361207576	0.002338706
ENSG00000197013.9	-0.269398496	0.001238051
ENSG00000131116.11	0.769413166	6.37E-19
ENSG00000130818.10	-0.52483611	3.00E-13
ENSG00000102935.11	-1.548390263	1.75E-40
ENSG00000173480.10	-0.252498517	0.014692442
ENSG00000083817.8	-0.169882404	0.004758312
ENSG00000170954.11	-0.354374518	0.000332262
ENSG00000133250.13	0.353112335	2.03E-05
ENSG00000119725.17	0.15641252	0.001270815
ENSG00000147124.12	-0.189463973	0.011911145
ENSG00000175213.2	0.599872066	5.83E-25
ENSG00000215421.9	-0.352370633	5.32E-08
ENSG00000176222.8	-0.613775454	9.42E-11
ENSG00000197024.8	0.108410249	0.040788843
ENSG00000186812.12	-0.244740662	0.000357161
ENSG00000186918.13	-0.875709803	2.24E-31
ENSG00000160908.14	-0.092202639	0.046821386
ENSG00000124613.8	-1.325689737	3.41E-28
ENSG00000151789.9	-1.875923135	9.35E-37
ENSG00000187595.14	-0.216688094	0.135627552
ENSG00000144331.18	-1.084112508	1.42E-05
ENSG00000161642.17	0.526881286	9.98E-06
ENSG00000188283.11	-0.525265043	4.94E-22
ENSG00000161298.16	0.237514718	0.018910867
ENSG00000165244.6	1.48678734	2.02E-37
ENSG00000178175.11	-1.992997521	5.61E-53
ENSG00000138311.15	0.446252042	0.005483248
ENSG00000160094.14	-0.138629836	0.014614098
ENSG00000177932.6	-1.17287987	8.04E-29
ENSG00000178338.10	-0.59979815	1.02E-20
ENSG00000169131.10	0.128852022	0.041804827
ENSG00000256683.6	0.140836823	0.126406261
ENSG00000169981.10	0.103247818	0.09767544
ENSG00000197937.12	-0.35318043	4.71E-06
ENSG00000113761.11	0.166604651	0.001922534
ENSG00000251247.9	-0.654298558	1.35E-21
ENSG00000131061.13	0.551565511	2.73E-25
ENSG00000196378.11	-0.25906252	4.20E-05
ENSG00000196693.14	-0.503385904	1.14E-12
ENSG00000130684.13	-0.115673586	0.110994698
ENSG00000198026.7	0.269556567	6.45E-08
ENSG00000198185.11	-1.825746538	1.74E-30
ENSG00000160961.11	-0.609005298	3.96E-26
ENSG00000130844.16	-0.636723914	5.61E-22
ENSG00000109445.10	-0.34958432	2.71E-17
ENSG00000181894.14	-0.14016011	0.158379406
ENSG00000162664.16	-0.183719555	0.001197456
ENSG00000249471.7	0.324413406	1.61E-06
ENSG00000221874.4	-0.693736702	0.012145267
ENSG00000182986.12	0.16510395	0.034589082
ENSG00000166188.2	-0.430301512	2.42E-15
ENSG00000171467.15	-0.112820648	0.140233859
ENSG00000205903.6	0.317957804	1.12E-06
ENSG00000197935.6	-0.197166907	0.290110257
ENSG00000131845.14	-0.18709834	0.017641207
ENSG00000089335.20	-0.093618144	0.262131679
ENSG00000145908.12	-1.085560171	1.95E-16
ENSG00000168661.14	0.272366177	0.000334455
ENSG00000166526.16	0.312744362	1.07E-10
ENSG00000170684.8	1.845148139	2.42E-39
ENSG00000188994.12	-0.491008486	1.65E-09
ENSG00000141040.14	-0.241478592	0.004244263
ENSG00000255104.7	-0.893460336	5.05E-06
ENSG00000267508.5	-0.346498331	0.009281799
ENSG00000186026.6	0.141366568	0.093022444
ENSG00000167637.16	-0.155943467	0.029692053
ENSG00000170265.11	0.445670955	2.94E-14
ENSG00000162702.7	0.717697382	1.09E-14
ENSG00000137871.19	-0.604371538	4.71E-33
ENSG00000275004.3	-0.629449819	0.000611204
ENSG00000169548.3	0.346433295	0.075765745
ENSG00000198538.10	0.508471617	4.45E-09
ENSG00000198839.9	-0.288353955	6.19E-09
ENSG00000158805.11	-0.159995391	0.061613556
ENSG00000063587.13	-0.178196922	0.014991721
ENSG00000171606.17	-0.270598354	0.000128315
ENSG00000198039.11	0.391074752	1.63E-07
ENSG00000090612.20	-0.401422253	7.22E-08
ENSG00000185947.14	0.29468163	1.02E-05
ENSG00000174652.17	-0.33219723	1.92E-07
ENSG00000006194.9	0.305605243	1.59E-08
ENSG00000254004.6	0.310545631	2.59E-06
ENSG00000213096.9	0.110007212	0.301047364
ENSG00000198169.8	0.218719674	0.005199075
ENSG00000196150.13	0.317587589	6.04E-06
ENSG00000175395.15	-0.876369599	7.18E-49
ENSG00000198105.11	-0.439229056	7.83E-16
ENSG00000172466.15	0.107825475	0.258942534
ENSG00000196793.13	1.088624104	4.43E-26
ENSG00000159917.14	-0.313545037	5.01E-07
ENSG00000263002.7	-0.235262957	0.000207404
ENSG00000159915.12	0.495432905	9.14E-05
ENSG00000159882.12	-0.231457584	0.000393021
ENSG00000167377.17	-0.502685251	7.74E-21
ENSG00000278318.4	-0.97441508	9.08E-10
ENSG00000131115.15	-0.235168191	3.83E-05
ENSG00000167380.16	-0.157218335	0.011693404
ENSG00000256294.7	-0.376971558	5.64E-09
ENSG00000267680.5	-0.313666651	2.04E-06
ENSG00000178386.12	-0.215753386	0.008827072
ENSG00000159885.13	-0.167992131	0.036148289
ENSG00000159905.14	-0.738564683	1.63E-10
ENSG00000165512.4	-0.668360817	4.90E-20
ENSG00000165804.15	-0.955698355	1.97E-22
ENSG00000171940.13	0.539811863	1.19E-07
ENSG00000149054.14	-0.813637871	2.59E-09
ENSG00000149050.9	-1.080630627	3.39E-11
ENSG00000085644.13	0.755446885	1.16E-28
ENSG00000170260.8	0.193314577	0.000735694
ENSG00000121417.13	-0.361375267	9.44E-08
ENSG00000160321.14	-1.778054547	5.86E-27
ENSG00000010244.16	0.197840022	9.69E-07
ENSG00000122386.10	0.826082351	5.26E-20
ENSG00000166261.10	-0.305173521	3.23E-08
ENSG00000010539.11	0.397723143	4.00E-15
ENSG00000132010.15	0.402560232	2.93E-06
ENSG00000275111.4	0.073994923	0.17810814
ENSG00000186448.14	-0.108056115	0.11306255
ENSG00000157429.15	-0.330171521	1.16E-05
ENSG00000136870.10	-0.478081866	1.61E-19
ENSG00000147394.18	-0.175807795	0.218001375
ENSG00000096654.15	0.226411327	0.000765719
ENSG00000197841.14	-0.297303253	3.23E-06
ENSG00000167384.10	-0.185824225	0.003000434
ENSG00000188629.11	-0.687968975	7.80E-10
ENSG00000105497.7	-0.798182319	2.54E-17
ENSG00000103343.12	0.393704163	6.64E-13
ENSG00000186272.12	-0.373396413	3.11E-10
ENSG00000175787.16	-0.19524376	0.016692203
ENSG00000197279.3	0.710340788	6.76E-13
ENSG00000170949.17	-0.431044132	4.02E-14
ENSG00000170631.14	0.278256349	2.79E-06
ENSG00000147117.7	-1.361744991	2.59E-16
ENSG00000204920.10	-0.277903865	0.000433833
ENSG00000179909.15	-1.447500596	9.75E-35
ENSG00000163848.18	-0.119784938	0.098080885
ENSG00000167635.11	0.319910367	4.32E-07
ENSG00000166478.9	-0.079185918	0.095057809
ENSG00000115568.15	0.113679495	0.045399253
ENSG00000131127.13	-0.297832573	0.000275395
ENSG00000196387.9	-0.092678532	0.248389225
ENSG00000105708.8	-0.234014706	0.001159476
ENSG00000197008.9	0.395117026	7.88E-08
ENSG00000196646.11	-0.3134746	2.34E-06
ENSG00000176293.19	-0.429773105	0.002595783
ENSG00000213762.10	-0.200248448	0.014854691
ENSG00000125846.15	-0.284874487	1.51E-05
ENSG00000131849.10	-1.04245012	1.22E-35
ENSG00000172262.11	0.168519851	0.00290906
ENSG00000196418.12	0.567537434	1.14E-09
ENSG00000197961.11	0.247861205	0.000443099
ENSG00000164631.18	-0.099877681	0.136201265
ENSG00000152926.14	-0.35143125	0.000599646
ENSG00000178150.8	-0.934644427	6.70E-09
ENSG00000062370.16	-0.320467135	5.15E-05
ENSG00000196247.11	0.489033483	1.31E-06
ENSG00000103994.16	-1.339463018	6.85E-81
ENSG00000181896.11	0.31828928	4.52E-05
ENSG00000197020.10	0.222315878	0.022453809
ENSG00000256223.5	-0.639317284	1.54E-16
ENSG00000101040.19	0.521382001	4.48E-11
ENSG00000165724.5	1.009794703	2.52E-43
ENSG00000141497.13	-0.28965122	0.009001465
ENSG00000015171.18	-0.16122921	0.010547192
ENSG00000004838.13	2.068612194	4.13E-18
ENSG00000243749.1	-0.487769979	3.15E-15
ENSG00000163867.16	-0.091153561	0.080990858
ENSG00000132950.18	-0.294732098	7.21E-07
ENSG00000084073.8	0.491091638	8.87E-18
ENSG00000122515.14	0.565546185	4.14E-19
ENSG00000108175.16	0.133676248	0.119251825
ENSG00000100319.12	0.463359191	1.45E-13
ENSG00000172667.10	-0.76628417	6.84E-28
ENSG00000146007.10	0.093710501	0.084339838
ENSG00000166432.14	-0.873150851	1.28E-13
ENSG00000198315.10	-0.513445198	4.00E-11
ENSG00000196345.12	-0.986852333	3.09E-25
ENSG00000196652.11	0.129920646	0.005817874
ENSG00000187626.8	0.18076495	0.002570043
ENSG00000189298.13	-0.132313874	0.050430997
ENSG00000155592.15	0.183637579	0.022706711
ENSG00000106261.16	0.214054723	0.009599656
ENSG00000269699.5	-1.445016614	8.43E-10
ENSG00000171649.11	-1.098909034	3.79E-14
ENSG00000156925.11	0.468268997	0.010890308
ENSG00000043355.10	0.669607806	0.10342776
ENSG00000174306.21	-0.993287244	4.36E-55
ENSG00000259305.5	0.409673497	0.000128588
ENSG00000165156.14	-0.479820682	4.36E-12
ENSG00000138658.15	0.366555074	3.08E-05
ENSG00000197114.11	0.66127813	5.55E-12
ENSG00000220201.7	0.404555971	0.002118505
ENSG00000162078.11	2.011524648	4.78E-15
ENSG00000174992.7	0.434751057	0.042660741
ENSG00000157077.14	-0.88908457	7.53E-27
ENSG00000159733.13	-0.326555674	0.00044406
ENSG00000155256.17	0.157391594	0.014388415
ENSG00000072121.15	-0.258620665	5.28E-05
ENSG00000100711.13	-0.430393854	6.23E-15
ENSG00000166140.17	0.497644044	1.18E-13
ENSG00000039319.16	-0.12724623	0.119530275
ENSG00000165861.13	-0.333525485	1.60E-10
ENSG00000005889.15	-0.222716396	0.004032766
ENSG00000105278.10	-0.637846352	0.022583836
ENSG00000056097.15	-0.171872279	0.00270305
ENSG00000169946.13	-1.342200774	1.17E-28
ENSG00000179588.8	0.90865294	9.15E-19
ENSG00000162300.11	0.403666846	9.87E-11
ENSG00000189420.8	-0.322822482	0.011571276
ENSG00000186660.14	-0.145478441	0.030374447
ENSG00000184939.15	-0.540055906	5.09E-24
ENSG00000181007.8	-0.165401564	0.094664157
ENSG00000187801.14	0.824269912	4.07E-18
ENSG00000187815.9	0.321167491	1.01E-06
ENSG00000020256.19	0.532909978	1.50E-22
ENSG00000196670.13	0.342458511	1.60E-07
ENSG00000204644.9	-0.851237665	0.012869722
ENSG00000179059.9	0.418802179	0.070599915
ENSG00000181638.17	0.703551965	7.91E-18
ENSG00000136866.13	-1.074699103	6.90E-25
ENSG00000152518.6	-1.348624135	6.08E-58
ENSG00000185650.9	-0.825834472	3.18E-26
ENSG00000120784.15	0.330793124	7.47E-05
ENSG00000180787.5	-0.328018867	1.99E-06
ENSG00000196867.7	-0.718755097	5.16E-16
ENSG00000198939.7	-1.031774835	3.43E-27
ENSG00000142065.13	-0.188211685	0.016063807
ENSG00000184517.11	-0.27009189	3.51E-06
ENSG00000091656.15	-1.423110306	3.93E-27
ENSG00000140836.14	-0.20618173	0.035406907
ENSG00000136367.13	0.379259391	0.000188376
ENSG00000133858.15	-0.220530576	0.001901511
ENSG00000066827.15	0.142789547	0.023591304
ENSG00000086666.18	0.127459621	0.037092218
ENSG00000107372.12	-0.748317122	9.98E-53
ENSG00000172671.19	-0.205874376	0.041003402
ENSG00000156639.11	0.269155167	4.63E-10
ENSG00000178381.11	0.210973994	0.003767011
ENSG00000104231.10	-0.245597041	0.000215211
ENSG00000160445.10	-0.227133155	5.68E-06
ENSG00000169554.16	-1.494102466	7.64E-60
ENSG00000148516.21	-1.070368984	6.70E-26
ENSG00000188706.12	0.585764703	3.01E-21
ENSG00000099904.15	-0.400753907	6.80E-07
ENSG00000153786.12	-0.15637938	0.001017398
ENSG00000023041.11	0.240025763	1.64E-07
ENSG00000156599.10	0.286881426	5.55E-10
ENSG00000163812.13	-0.318933729	4.12E-13
ENSG00000174165.7	0.561982818	1.72E-16
ENSG00000184307.13	0.618466276	1.39E-10
ENSG00000177108.5	1.018837519	2.97E-06
ENSG00000180776.15	0.229367133	0.002929579
ENSG00000104219.12	-1.482258897	1.33E-42
ENSG00000163958.13	-0.778177378	4.27E-06
ENSG00000204160.11	0.10314688	0.11120855
ENSG00000186908.14	-0.7727813	1.26E-35
ENSG00000171307.18	0.755009569	2.07E-38
ENSG00000102383.13	-1.715903694	3.10E-42
ENSG00000175048.16	-0.596170789	4.44E-15
ENSG00000177054.13	0.732480511	4.36E-18
ENSG00000160446.18	1.116269898	1.92E-41
ENSG00000206077.10	-1.116418661	6.33E-11
ENSG00000159714.10	-0.402422569	1.03E-06
ENSG00000204186.7	-1.838227961	3.28E-42
ENSG00000206559.7	-0.724104474	1.87E-20
ENSG00000078487.17	-0.543115205	2.04E-13
ENSG00000139168.7	0.182421734	8.69E-05
ENSG00000131732.11	-0.121405465	0.006625381
ENSG00000147905.17	0.15125352	0.007191458
ENSG00000083223.17	-0.27359804	2.02E-05
ENSG00000179300.3	-1.327718701	1.38E-20
ENSG00000168228.14	-0.320599438	1.32E-08
ENSG00000165424.6	-1.618225172	2.68E-67
ENSG00000141664.9	-0.160811806	0.032231448
ENSG00000166707.10	-0.360253135	0.005701038
ENSG00000121766.14	0.253716655	2.98E-07
ENSG00000140948.11	-0.283809386	8.62E-07
ENSG00000174460.3	-1.432593449	2.31E-26
ENSG00000134744.13	-1.004128724	3.30E-23
ENSG00000155329.11	0.189428856	0.002098897
ENSG00000126970.15	-1.013873406	9.34E-18
ENSG00000091732.15	0.077612326	0.140296132
ENSG00000105939.12	-0.078538228	0.249346506
ENSG00000100403.11	-0.371517474	3.07E-10
ENSG00000122299.11	-0.273441415	3.77E-08
ENSG00000188177.13	-0.817660621	5.74E-29
ENSG00000130749.9	0.247164298	3.12E-10
ENSG00000014164.6	0.977468755	5.49E-39
ENSG00000158545.15	0.130949797	0.051545476
ENSG00000065548.17	0.264383608	2.87E-09
ENSG00000100722.18	-0.257030223	1.12E-06
ENSG00000123200.16	-0.472679237	3.82E-13
ENSG00000178199.13	0.70698778	5.65E-07
ENSG00000149289.10	-1.775485727	2.14E-66
ENSG00000102053.12	-1.732099967	6.33E-72
ENSG00000163874.8	-0.176417903	0.140214508
ENSG00000058673.15	0.086612388	0.234545653
ENSG00000118491.9	-0.506395234	0.002989773
ENSG00000104427.11	-0.853089804	1.25E-13
ENSG00000213588.5	0.573954597	7.58E-24
ENSG00000176261.15	0.361062118	2.59E-14
ENSG00000273274.1	-1.566499216	1.00E-11
ENSG00000160062.14	-0.079773566	0.304543158
ENSG00000184828.9	-0.565590253	0.001411197
ENSG00000160685.13	0.628883001	8.80E-16
ENSG00000178951.8	0.127289168	0.03031011
ENSG00000186130.4	0.168922511	0.025595471
ENSG00000168826.15	-0.417494261	1.13E-14
ENSG00000204859.11	0.182254667	0.013806191
ENSG00000114853.13	-0.834867869	5.22E-33
ENSG00000130584.10	-0.202860628	0.006246821
ENSG00000119574.12	0.510884633	3.04E-14
ENSG00000196323.11	-0.670617908	3.64E-25
ENSG00000169155.9	-0.160880016	0.0140533
ENSG00000179627.9	0.906570663	4.06E-16
ENSG00000177888.7	0.691492792	2.91E-12
ENSG00000184677.16	-0.303685833	3.39E-06
ENSG00000174282.11	-0.928804308	2.00E-56
ENSG00000166860.2	-0.281768621	7.72E-05
ENSG00000177311.10	-0.785538648	3.43E-28
ENSG00000177125.5	-0.403351838	1.16E-12
ENSG00000177485.6	-0.161200651	0.030805614
ENSG00000011590.13	1.04396573	2.24E-12
ENSG00000185670.7	0.138744834	0.034798961
ENSG00000171448.8	-0.142974196	0.063134724
ENSG00000112365.4	0.200175268	0.003596765
ENSG00000173276.13	-0.636945182	8.54E-20
ENSG00000181722.15	-1.46434355	1.21E-33
ENSG00000181472.4	0.203414493	0.002150725
ENSG00000116809.11	0.345214237	3.05E-07
ENSG00000198081.10	-0.261387926	6.58E-09
ENSG00000204366.3	1.08172525	8.84E-30
ENSG00000205189.11	-0.307497089	0.00865614
ENSG00000126804.13	-0.407626431	2.42E-13
ENSG00000124256.14	1.037834306	3.02E-07
ENSG00000232040.2	-1.992149084	3.56E-18
ENSG00000188707.5	0.337453791	0.000348719
ENSG00000257315.1	-0.783227121	0.000130508
ENSG00000236287.7	-0.219338573	2.17E-05
ENSG00000100426.6	0.552038888	4.64E-15
ENSG00000132846.5	-0.908609247	4.87E-36
ENSG00000177494.5	1.79416286	2.97E-13
ENSG00000214717.9	0.102763231	0.107795643
ENSG00000169064.12	1.090626305	2.63E-06
ENSG00000189167.11	0.607075288	2.56E-13
ENSG00000182223.7	0.229237854	0.003588636
ENSG00000146839.18	1.364120723	1.53E-09
ENSG00000180011.6	-0.365130444	5.85E-08
ENSG00000186919.12	6.312107005	1.55E-33
ENSG00000230797.2	0.501783501	1.61E-09
ENSG00000163374.19	0.464426068	6.20E-19
ENSG00000100811.10	-0.123969918	0.001345713
ENSG00000164924.17	0.700829323	6.09E-18
ENSG00000134308.13	0.139990191	0.03265091
ENSG00000128245.14	0.557573147	4.91E-25
ENSG00000170027.6	-0.234023882	2.18E-05
ENSG00000166913.12	0.364047717	4.79E-13
ENSG00000198492.14	0.134889811	0.001491962
ENSG00000149658.17	0.558555725	3.00E-27
ENSG00000083896.12	-0.139020149	0.000941952
ENSG00000196449.3	0.274991576	4.02E-06
ENSG00000119801.12	-0.339902146	5.75E-18
ENSG00000166793.10	-1.826760251	4.49E-70
ENSG00000090238.11	-0.134201641	0.209996073
ENSG00000175155.8	-0.46810838	1.92E-07
ENSG00000100027.14	-0.30610192	0.001846091
ENSG00000136758.18	0.259862568	2.19E-06
ENSG00000119596.17	-0.440842004	3.11E-16
ENSG00000106636.7	0.670833898	2.22E-40
ENSG00000250067.11	0.320557896	0.041377313
ENSG00000177752.14	-0.54632609	0.000453582
ENSG00000181704.11	0.108479791	0.121234511
ENSG00000119820.10	-0.253616276	1.44E-09
ENSG00000137207.11	0.484874558	1.94E-21
ENSG00000130733.10	0.855114348	2.48E-35
ENSG00000058799.13	0.509400667	9.20E-16
ENSG00000167645.16	1.065418488	1.09E-44
ENSG00000174851.14	0.907887192	3.56E-38
ENSG00000176105.13	-0.19870415	0.02903574
ENSG00000127337.6	0.555937275	1.01E-13
ENSG00000161179.13	1.421724197	7.35E-47
ENSG00000060138.12	-1.26310015	4.35E-36
ENSG00000065978.17	-0.189050863	0.019495307
ENSG00000139131.12	0.399062322	1.44E-15
ENSG00000134684.10	0.630171574	2.75E-26
ENSG00000137693.13	-1.245439627	2.57E-60
ENSG00000241127.7	0.164039162	0.0011436
ENSG00000015532.9	0.493747537	1.84E-09
ENSG00000103489.11	-0.796935216	2.37E-12
ENSG00000093217.9	0.50103322	1.49E-08
ENSG00000173950.15	0.530467604	2.71E-17
ENSG00000250641.1	-0.266945573	0.13675877
ENSG00000250264.1	0.628936597	0.071259882
ENSG00000277971.1	0.142015743	0.051424001
ENSG00000166435.15	0.396646251	3.84E-06
ENSG00000088930.7	0.129986652	0.061736647
ENSG00000114127.10	-0.352711783	8.58E-07
ENSG00000166896.7	-0.275942435	6.29E-06
ENSG00000196419.12	0.13927159	0.005399341
ENSG00000079246.15	0.253064621	1.10E-08
ENSG00000152422.15	0.325387446	3.00E-10
ENSG00000126215.13	0.621610611	5.01E-15
ENSG00000196584.2	1.727191584	7.61E-41
ENSG00000073050.11	0.457941593	1.85E-15
ENSG00000143324.13	0.272173256	0.00118322
ENSG00000184575.11	0.439199834	4.50E-10
ENSG00000130227.16	-0.226187193	0.000159974
ENSG00000169180.11	0.609549699	1.84E-35
ENSG00000124571.17	0.676601971	3.14E-21
ENSG00000132953.16	-0.261567149	0.000122659
ENSG00000082898.16	0.285685499	7.26E-08
ENSG00000196236.12	0.207742112	0.000392544
ENSG00000122121.10	-3.092143844	3.24E-81
ENSG00000154767.14	-0.413187841	2.95E-12
ENSG00000136936.10	-0.441819051	3.90E-18
ENSG00000182489.8	1.06575691	6.34E-15
ENSG00000158156.7	0.168658925	0.002130124
ENSG00000260903.2	0.947835445	0.000287417
ENSG00000171044.10	-1.345563997	1.92E-18
ENSG00000275591.4	-0.311238532	0.09294347
ENSG00000206579.8	-2.5966898	1.94E-40
ENSG00000047597.5	-0.409287173	0.073704669
ENSG00000163092.19	-0.441456613	0.055380599
ENSG00000168334.8	2.262446078	1.81E-18
ENSG00000124343.12	-1.338407037	5.03E-23
ENSG00000158125.9	-1.590680931	3.20E-15
ENSG00000173578.7	-0.415464193	0.064933711
ENSG00000143185.3	-0.299572464	0.195129754
ENSG00000143184.4	-0.75703479	6.96E-06
ENSG00000100219.16	0.954441712	4.35E-08
ENSG00000171405.12	-0.532862231	0.0044852
ENSG00000171402.14	-1.530397306	1.18E-12
ENSG00000155622.6	-0.391407816	0.224804656
ENSG00000204382.11	-0.68575283	0.053167218
ENSG00000076924.11	0.285635661	5.50E-05
ENSG00000018408.14	-0.847096302	3.85E-23
ENSG00000198373.12	-0.234495234	0.000326748
ENSG00000123124.13	0.360757935	0.005134891
ENSG00000186153.16	-0.294994192	0.006719536
ENSG00000047644.17	0.09542306	0.318118058
ENSG00000151718.15	-0.873407713	4.42E-15
ENSG00000113645.13	0.388650135	0.000186196
ENSG00000142279.12	-1.154053933	1.04E-30
ENSG00000146457.14	-0.232992411	4.45E-07
ENSG00000184937.12	3.528168779	3.91E-25
ENSG00000075035.9	-3.185031642	8.11E-83
ENSG00000179314.13	-2.119025171	4.73E-72
ENSG00000176871.8	0.347960509	1.28E-10
ENSG00000109046.14	-0.685165328	4.19E-27
ENSG00000124535.15	0.572189083	5.15E-26
ENSG00000165392.9	-0.565358328	1.36E-13
ENSG00000182093.14	0.22214619	0.000546419
ENSG00000116213.15	0.473410441	2.10E-17
ENSG00000141499.16	0.392689592	8.22E-11
ENSG00000158955.10	-1.546695252	5.16E-23
ENSG00000143816.7	0.398921084	0.006568152
ENSG00000075290.7	-0.445209778	0.009264235
ENSG00000061492.11	-0.721347493	2.52E-06
ENSG00000188064.9	2.119295765	4.11E-21
ENSG00000115596.3	-1.660101674	3.11E-13
ENSG00000111186.12	-0.927185065	1.49E-12
ENSG00000108379.9	0.260184426	0.10592473
ENSG00000134245.17	-0.907081326	5.24E-26
ENSG00000105989.8	0.856360548	2.30E-06
ENSG00000085741.12	-2.367654019	4.59E-44
ENSG00000169884.13	-1.416158952	9.04E-20
ENSG00000125084.11	-0.348349858	0.037128079
ENSG00000196632.10	-0.81634276	3.26E-07
ENSG00000165238.16	-0.489327721	0.001640969
ENSG00000116729.13	-1.82832305	7.65E-54
ENSG00000011451.17	0.406859871	6.34E-12
ENSG00000112761.18	-2.091140977	3.81E-27
ENSG00000064205.10	-1.749879998	2.73E-25
ENSG00000104415.13	3.361487421	3.09E-63
ENSG00000070540.12	0.217094439	0.01258949
ENSG00000122574.10	-1.208759029	6.71E-23
ENSG00000171475.13	0.123369087	0.226944148
ENSG00000115935.16	-0.248796096	0.015988782
ENSG00000156076.9	-5.364238169	2.11E-87
ENSG00000170473.16	0.676252933	1.30E-30
ENSG00000260220.5	2.206021549	4.53E-44
ENSG00000109685.17	0.806052967	8.13E-27
ENSG00000156232.7	-0.453491182	3.76E-20
ENSG00000109501.13	0.236582185	0.025737218
ENSG00000173714.7	-2.195902625	2.10E-35
ENSG00000127578.6	1.113639703	1.10E-11
ENSG00000158901.11	-0.819007313	1.75E-09
ENSG00000243543.8	0.537757702	0.084909038
ENSG00000175121.11	-0.780928977	0.001059552
ENSG00000124116.18	0.696953363	3.87E-06
ENSG00000168634.4	0.439344313	0.001104363
ENSG00000168703.5	-0.82324663	0.00035322
ENSG00000180083.10	0.141106784	0.097920632
ENSG00000182931.9	0.319498137	0.087183233
ENSG00000180305.4	0.423106599	1.22E-05
ENSG00000103175.10	0.401493721	0.006795703
ENSG00000214102.7	-0.593998477	3.62E-05
ENSG00000166483.10	-0.416490184	7.08E-07
ENSG00000156795.6	0.770173967	9.17E-28
ENSG00000142784.15	-0.465920067	4.96E-19
ENSG00000196151.10	-0.136478573	0.031627331
ENSG00000243667.6	0.095440291	0.032515496
ENSG00000105875.13	-0.365007302	3.25E-10
ENSG00000161996.17	1.126941622	1.95E-25
ENSG00000140006.11	0.113796881	0.04508494
ENSG00000187260.15	-2.391475891	1.97E-79
ENSG00000105583.9	0.302377172	2.93E-08
ENSG00000123154.11	0.614911934	5.17E-14
ENSG00000164091.11	-0.31106657	7.09E-12
ENSG00000167716.18	-0.264536964	0.000112063
ENSG00000116455.13	0.404501227	6.85E-14
ENSG00000092470.11	1.15439584	4.07E-35
ENSG00000115368.9	0.259048427	7.75E-07
ENSG00000133316.15	0.438002515	1.31E-09
ENSG00000177082.12	0.302473533	3.18E-07
ENSG00000091157.13	-0.289339777	7.63E-06
ENSG00000158023.9	0.277756155	0.104413171
ENSG00000162843.17	-0.434769034	0.014714508
ENSG00000162643.12	-0.413492063	0.011294444
ENSG00000075702.16	2.811252521	2.85E-83
ENSG00000140395.8	0.079276738	0.200987952
ENSG00000126870.15	-0.200512721	0.002823254
ENSG00000178252.17	0.13160935	0.100235377
ENSG00000196981.3	0.081459189	0.292299062
ENSG00000103091.14	-0.436940007	2.04E-17
ENSG00000120314.18	0.474409652	5.68E-22
ENSG00000005448.16	0.960638891	9.12E-21
ENSG00000185798.7	0.335896678	9.63E-11
ENSG00000196363.9	0.470516195	1.57E-19
ENSG00000174776.10	-1.278674201	3.44E-11
ENSG00000114742.13	-0.358608353	9.87E-13
ENSG00000085433.15	-0.261968648	0.000137241
ENSG00000227057.7	0.588528952	1.13E-22
ENSG00000141580.15	0.251101522	9.05E-05
ENSG00000131725.13	-0.296718927	2.94E-05
ENSG00000160193.11	0.695167789	2.65E-20
ENSG00000136918.7	0.953922976	1.90E-05
ENSG00000047056.14	-0.312143879	3.90E-08
ENSG00000134987.11	-0.349805135	9.32E-11
ENSG00000118965.14	-0.324709436	4.35E-05
ENSG00000119333.11	1.551179131	3.06E-60
ENSG00000148225.15	-0.165827514	0.136840212
ENSG00000184465.15	-0.690201704	7.41E-16
ENSG00000162923.14	0.276305473	2.08E-06
ENSG00000176473.13	0.196511271	0.002926385
ENSG00000127580.15	0.868571644	9.38E-30
ENSG00000140153.17	-0.167959811	0.000575673
ENSG00000157796.17	-0.727972408	3.20E-21
ENSG00000065268.10	0.797024631	8.75E-21
ENSG00000150627.15	-1.738661407	2.82E-16
ENSG00000101940.17	-0.200146378	0.002342718
ENSG00000138442.9	0.272485534	5.79E-07
ENSG00000120008.15	-0.384851635	5.10E-10
ENSG00000071127.16	0.34117806	3.20E-14
ENSG00000143951.15	-0.865179181	3.47E-52
ENSG00000198554.11	1.107353012	4.77E-33
ENSG00000128815.17	0.275180563	0.083360228
ENSG00000163625.15	-0.531532934	3.61E-12
ENSG00000139668.8	-0.806772704	9.10E-49
ENSG00000175877.3	2.966515865	1.39E-75
ENSG00000165171.10	0.777870109	2.17E-06
ENSG00000071462.11	0.737348088	3.28E-36
ENSG00000185274.11	-1.799717987	8.81E-32
ENSG00000274523.4	0.233040984	3.11E-06
ENSG00000185222.7	-0.302404571	0.000899082
ENSG00000120688.8	-0.746976705	1.23E-58
ENSG00000183066.14	-0.565211779	1.26E-05
ENSG00000132471.11	-0.087668408	0.275111577
ENSG00000166272.16	-0.202499959	0.001208621
ENSG00000084463.7	0.319988489	1.35E-06
ENSG00000239779.6	0.532143763	2.65E-14
ENSG00000106299.7	0.08618764	0.225633382
ENSG00000181404.15	0.126927344	0.169581576
ENSG00000158195.10	-0.815664737	6.95E-48
ENSG00000112290.12	-0.659103758	3.75E-08
ENSG00000015285.10	0.458774452	7.86E-05
ENSG00000116874.11	-0.148035139	0.02526111
ENSG00000140105.17	0.139451619	0.183824464
ENSG00000095787.21	-0.151149166	0.002296283
ENSG00000146530.11	-1.628590972	1.76E-11
ENSG00000167992.12	-2.117647963	4.24E-80
ENSG00000174453.9	0.410149554	0.02578411
ENSG00000188730.4	-1.941346646	2.29E-28
ENSG00000138614.14	0.375462303	5.80E-16
ENSG00000102763.15	-0.516415371	5.98E-11
ENSG00000145198.14	0.85029963	0.00012765
ENSG00000158816.15	-0.996407868	3.08E-07
ENSG00000110002.15	-1.15322143	1.71E-28
ENSG00000168658.18	-0.289308194	0.218478589
ENSG00000175267.14	0.307247735	0.301614333
ENSG00000179403.11	0.965402674	1.51E-20
ENSG00000100568.10	-0.57587265	1.20E-45
ENSG00000151532.13	-0.069652534	0.191052685
ENSG00000134258.16	-0.51901603	0.121683347
ENSG00000009844.15	0.185080416	0.002303955
ENSG00000119614.2	-0.611153818	0.002788473
ENSG00000100987.14	-0.423800566	0.082304155
ENSG00000214376.5	-1.222669693	5.73E-13
ENSG00000165633.12	-1.430716419	1.06E-40
ENSG00000132821.11	1.378367828	3.93E-07
ENSG00000170419.10	1.778615663	0.00081259
ENSG00000189068.9	0.68447114	3.95E-05
ENSG00000163032.11	-1.272480201	2.79E-13
ENSG00000243284.1	0.989061676	4.06E-09
ENSG00000155659.14	-1.006291195	2.97E-17
ENSG00000019102.11	-2.544822157	1.97E-27
ENSG00000186806.5	-0.584705482	4.75E-06
ENSG00000176834.13	-0.303474107	0.000364081
ENSG00000101842.13	0.955035759	2.18E-08
ENSG00000133980.4	0.253337406	0.14951164
ENSG00000105053.10	0.314574578	4.16E-10
ENSG00000028116.16	0.342525371	8.92E-05
ENSG00000100749.7	0.425471854	5.47E-11
ENSG00000075399.12	0.198091047	0.020448461
ENSG00000156931.15	0.079069186	0.219476483
ENSG00000163159.11	0.832271597	1.05E-38
ENSG00000143952.19	-0.185286369	0.002363993
ENSG00000141252.19	-0.219534597	8.38E-06
ENSG00000223501.8	0.320678571	4.37E-10
ENSG00000149823.7	-0.437229969	5.26E-10
ENSG00000119541.9	-0.194803555	0.001927335
ENSG00000132612.15	-0.238204449	3.15E-07
ENSG00000136631.12	0.422814251	2.21E-15
ENSG00000006715.15	-0.095788913	0.147586577
ENSG00000166887.15	-0.334025682	4.82E-12
ENSG00000176428.5	0.786092709	4.46E-10
ENSG00000167987.10	0.814938087	2.88E-33
ENSG00000139722.6	-0.16843812	0.021687147
ENSG00000155975.9	-0.100596172	0.224401844
ENSG00000136100.12	-0.736006582	2.09E-38
ENSG00000184056.14	0.199896428	1.41E-05
ENSG00000139719.9	0.21688068	2.36E-06
ENSG00000111237.18	0.066532955	0.191132642
ENSG00000160948.13	0.781341203	5.00E-21
ENSG00000122958.14	-0.138165491	0.004997883
ENSG00000131475.6	0.541045854	2.04E-17
ENSG00000104142.10	0.210891901	9.75E-05
ENSG00000215305.9	0.50709987	1.19E-18
ENSG00000048707.13	-0.714624429	2.78E-28
ENSG00000129003.15	-0.841475998	1.63E-20
ENSG00000197969.11	-0.6678597	2.87E-17
ENSG00000160695.14	-0.379444169	3.98E-17
ENSG00000128218.7	0.600078472	0.008940176
ENSG00000145041.15	-0.123208562	0.065477653
ENSG00000154978.12	0.856744623	3.21E-32
ENSG00000112299.7	-0.686692935	2.10E-07
ENSG00000196131.6	-0.159047995	0.034295274
ENSG00000062716.10	0.629276126	3.11E-12
ENSG00000182853.11	0.908007213	2.15E-09
ENSG00000187650.3	0.35047154	6.13E-08
ENSG00000160131.13	0.142511859	0.005873025
ENSG00000147852.15	-1.796171751	1.10E-61
ENSG00000196715.5	-0.805162076	1.23E-49
ENSG00000167397.14	0.631299944	7.60E-27
ENSG00000106018.13	-1.702143859	1.20E-11
ENSG00000114812.12	-1.225253238	2.86E-27
ENSG00000151445.15	-0.061776607	0.236404068
ENSG00000146469.12	-2.34608736	1.61E-62
ENSG00000131871.14	0.554459849	7.83E-23
ENSG00000026025.13	-1.389768149	8.15E-68
ENSG00000136059.14	-0.509329199	2.25E-06
ENSG00000127831.10	2.358243422	1.69E-12
ENSG00000134086.7	0.133077464	0.119501085
ENSG00000144560.13	0.085695043	0.25285704
ENSG00000206538.7	-1.991748355	8.80E-60
ENSG00000170162.13	-0.974410527	5.10E-07
ENSG00000102243.12	-2.719376792	9.19E-18
ENSG00000128564.6	3.180266244	5.89E-36
ENSG00000028203.17	0.195873168	0.003671646
ENSG00000136451.8	-0.170180266	0.044085645
ENSG00000197415.11	-0.237924141	0.27484773
ENSG00000151650.7	-0.924261723	1.88E-14
ENSG00000150630.3	-0.847996231	9.63E-27
ENSG00000173511.9	-0.673628508	7.69E-24
ENSG00000112715.20	0.511714252	2.52E-07
ENSG00000111424.10	0.689473843	1.58E-13
ENSG00000078668.13	0.454239744	4.04E-09
ENSG00000213585.10	0.593824588	2.74E-28
ENSG00000169059.12	0.640507142	0.000306568
ENSG00000182583.12	0.321933243	0.20317253
ENSG00000175073.7	0.305628395	0.000113433
ENSG00000165280.15	0.408331295	3.80E-19
ENSG00000035403.16	-0.768144258	9.39E-31
ENSG00000038427.15	1.423467272	1.71E-16
ENSG00000162692.10	-0.324056059	0.021966259
ENSG00000155959.10	0.407142531	1.59E-14
ENSG00000116035.2	0.365416787	0.081372362
ENSG00000148704.12	0.494577028	0.005162528
ENSG00000134215.15	1.250173015	2.41E-11
ENSG00000160293.16	1.094952709	3.34E-48
ENSG00000141968.7	0.299156824	0.018310228
ENSG00000171724.2	-1.52328862	1.51E-23
ENSG00000108828.15	-0.332683948	1.09E-07
ENSG00000125753.13	0.550504623	3.34E-21
ENSG00000168140.4	-0.183847923	0.16280737
ENSG00000137411.16	0.764513675	1.75E-35
ENSG00000204394.12	0.683799354	2.38E-25
ENSG00000124164.15	-0.096625756	0.204110034
ENSG00000173218.14	0.879486398	5.00E-28
ENSG00000118640.10	1.115139956	2.29E-50
ENSG00000168899.4	-0.530471947	1.37E-09
ENSG00000117533.14	-0.280399946	3.83E-06
ENSG00000049245.12	-0.735112974	2.77E-67
ENSG00000220205.8	-0.973474819	5.51E-48
ENSG00000115652.14	0.281560523	3.46E-08
ENSG00000198382.8	-0.520721543	3.54E-15
ENSG00000181408.3	-0.728585203	0.00010734
ENSG00000188958.9	-2.145802361	1.11E-60
ENSG00000049247.13	1.440098986	3.35E-12
ENSG00000152818.18	-1.627257775	7.82E-80
ENSG00000108651.9	0.186575311	0.000310921
ENSG00000147679.11	0.276124543	0.000849988
ENSG00000120800.4	-0.104533569	0.282933695
ENSG00000011260.13	0.610171162	1.67E-16
ENSG00000164338.9	0.069929235	0.306067199
ENSG00000253797.2	-0.257203496	0.001113695
ENSG00000156697.12	0.332801217	1.28E-12
ENSG00000183520.11	0.235446951	1.38E-06
ENSG00000171794.3	0.19287629	0.106706337
ENSG00000111962.7	-1.634019494	1.22E-46
ENSG00000132952.11	-0.373365855	4.38E-11
ENSG00000138592.13	-0.232802934	0.000282855
ENSG00000187555.14	0.352205024	1.30E-11
ENSG00000148429.14	-0.184397796	0.031396057
ENSG00000129204.16	-1.151424144	5.60E-28
ENSG00000166348.17	-0.164539442	0.080387362
ENSG00000145390.11	-1.391704435	1.27E-60
ENSG00000247746.4	-0.556776553	3.13E-13
ENSG00000170236.14	0.631239308	0.000296096
ENSG00000111667.13	0.725309712	6.78E-33
ENSG00000164663.13	-0.179028328	0.034119946
ENSG00000090686.15	-0.173213451	0.000289148
ENSG00000170242.17	-0.326198386	5.41E-10
ENSG00000109189.12	0.145015532	0.057840289
ENSG00000154914.16	1.021325872	4.33E-16
ENSG00000106346.11	0.086815668	0.182626883
ENSG00000161133.16	1.608988585	2.30E-17
ENSG00000085982.13	-0.147831116	0.011123981
ENSG00000114316.12	-0.28715547	9.87E-11
ENSG00000168883.19	0.46434454	6.02E-25
ENSG00000170185.9	0.189383351	0.008508703
ENSG00000135913.10	0.197136783	0.088721401
ENSG00000055483.19	0.128598469	0.044921269
ENSG00000118369.12	0.621137975	3.36E-08
ENSG00000115464.14	-0.393856094	2.71E-10
ENSG00000077254.14	-0.443041627	3.14E-14
ENSG00000170832.12	0.278456184	0.013057667
ENSG00000103404.14	-0.646476056	7.44E-22
ENSG00000135093.12	-0.473091017	3.78E-16
ENSG00000140455.16	0.128598498	0.028273266
ENSG00000131864.10	-0.288384637	1.33E-05
ENSG00000048028.11	-0.128623652	0.10008459
ENSG00000155313.15	-0.671544551	1.57E-25
ENSG00000162402.12	-0.274565368	2.06E-05
ENSG00000124422.11	-0.231601289	0.001153881
ENSG00000143258.15	0.666208543	1.09E-25
ENSG00000036672.15	-1.307944864	2.20E-25
ENSG00000172046.18	-0.239650076	2.37E-06
ENSG00000184979.9	0.953695886	5.25E-17
ENSG00000237038.4	-0.07893061	0.318221405
ENSG00000226430.5	-0.685616983	0.000495476
ENSG00000236125.3	-0.170129961	0.0390103
ENSG00000225327.3	-0.127976718	0.111134743
ENSG00000223443.2	-0.674646827	0.00092258
ENSG00000230549.3	-0.440600007	0.000222293
ENSG00000156256.14	-0.186956843	0.000615955
ENSG00000135655.13	-0.202472717	1.50E-05
ENSG00000101557.14	0.47530641	1.17E-10
ENSG00000058056.8	-0.303102241	0.000296547
ENSG00000152484.13	-0.439864285	1.13E-13
ENSG00000102226.9	-0.208911145	0.000425852
ENSG00000103194.15	0.157157447	0.005703683
ENSG00000162607.12	0.241974022	0.004223785
ENSG00000138768.14	-0.11160905	0.106276257
ENSG00000173915.12	0.270029189	1.47E-05
ENSG00000182040.8	0.830429996	0.000214142
ENSG00000006611.15	-0.963084381	4.90E-05
ENSG00000105698.15	0.437089217	3.53E-12
ENSG00000158773.14	0.704982142	5.54E-31
ENSG00000188690.12	0.430449746	8.11E-16
ENSG00000126088.12	-0.293067655	2.43E-09
ENSG00000167118.10	0.274832426	2.60E-08
ENSG00000105176.17	0.131842772	0.035344497
ENSG00000135763.9	0.585815336	6.66E-15
ENSG00000142207.6	-0.17253844	0.011008461
ENSG00000183463.5	-1.639141058	8.04E-14
ENSG00000164405.10	0.740077836	7.88E-18
ENSG00000233954.6	0.19871239	0.017528159
ENSG00000173660.11	0.327831153	5.05E-06
ENSG00000140740.10	-0.3097901	4.85E-11
ENSG00000010256.10	0.368262232	2.98E-10
ENSG00000127540.11	0.43417345	6.59E-10
ENSG00000184076.12	0.516132004	2.46E-15
ENSG00000204922.4	1.111223893	7.08E-27
ENSG00000137288.9	1.088559473	1.98E-41
ENSG00000101019.21	0.200929485	0.001597913
ENSG00000094841.13	0.19149037	0.000334333
ENSG00000007001.12	-0.993329369	1.67E-09
ENSG00000267368.1	0.745430437	5.35E-08
ENSG00000110375.2	0.507821552	0.012738121
ENSG00000114638.7	-0.488254009	0.113613194
ENSG00000125351.10	0.271219793	6.72E-05
ENSG00000005007.12	0.319333217	6.11E-11
ENSG00000100024.14	-0.289674412	0.075966053
ENSG00000059145.18	-0.358607723	2.43E-06
ENSG00000132478.9	0.10752998	0.129567349
ENSG00000076248.10	0.402210285	7.55E-10
ENSG00000110057.7	0.87293485	6.68E-23
ENSG00000112494.9	0.696554067	1.99E-07
ENSG00000144406.18	-0.759861884	0.001094085
ENSG00000133958.13	-1.098019884	1.70E-15
ENSG00000156687.10	-1.435925557	5.63E-10
ENSG00000124602.9	0.53516862	0.000394946
ENSG00000182168.14	-0.814024946	7.49E-09
ENSG00000107731.12	1.752515716	4.72E-46
ENSG00000113763.10	1.131937482	3.38E-05
ENSG00000141161.11	-0.996764294	1.25E-13
ENSG00000140553.16	0.176842085	0.002941829
ENSG00000092929.11	0.645569407	1.71E-05
ENSG00000137766.16	-2.739621548	1.20E-55
ENSG00000198722.12	-0.267673531	0.002027786
ENSG00000130477.14	1.88078109	9.62E-18
ENSG00000175970.8	-0.805295598	1.31E-24
ENSG00000109103.11	0.366709826	3.14E-07
ENSG00000114491.13	0.316194124	9.27E-12
ENSG00000177398.18	2.02874856	4.79E-16
ENSG00000140474.12	0.624509951	7.53E-21
ENSG00000083290.19	-0.340020174	3.70E-05
ENSG00000177169.9	0.352423369	1.02E-07
ENSG00000131019.10	-1.536322065	1.05E-17
ENSG00000131015.4	0.916757145	7.68E-08
ENSG00000111981.4	2.033524544	1.92E-19
ENSG00000087206.16	-0.204976023	1.03E-06
ENSG00000147854.16	-0.213255064	0.000491827
ENSG00000065060.16	0.240902253	0.002767336
ENSG00000152332.15	0.560455439	2.97E-12
ENSG00000174607.10	-2.116696004	3.18E-20
ENSG00000171234.13	-2.114114602	1.29E-16
ENSG00000156096.12	-1.874847402	1.94E-10
ENSG00000135226.16	-2.841615821	1.83E-18
ENSG00000196620.8	-1.149186956	0.000366235
ENSG00000213759.8	-3.085179785	9.78E-16
ENSG00000109181.11	0.411966707	0.039023519
ENSG00000271271.5	0.12135149	0.176969671
ENSG00000173610.11	0.265631811	0.02817357
ENSG00000244122.2	-1.980472136	1.42E-10
ENSG00000167165.18	-0.52001727	0.180697543
ENSG00000102595.18	-0.13881136	0.051020111
ENSG00000136731.12	0.283625258	3.18E-06
ENSG00000109814.11	0.522949506	7.45E-05
ENSG00000148154.9	0.745432031	1.38E-07
ENSG00000109775.10	-0.576774509	2.85E-35
ENSG00000176125.4	0.822486013	2.58E-15
ENSG00000120686.11	-0.085665596	0.1789613
ENSG00000014123.9	-0.130029171	0.105066891
ENSG00000070010.18	0.378100408	5.97E-14
ENSG00000143222.11	0.757714529	1.20E-35
ENSG00000151116.16	0.200944288	0.012618932
ENSG00000175564.12	-0.154562146	0.188267714
ENSG00000175567.8	0.496144482	8.24E-05
ENSG00000109424.3	-2.430025224	2.07E-22
ENSG00000163794.6	1.097105323	9.66E-13
ENSG00000165623.9	0.159980101	0.080916976
ENSG00000198276.13	0.391248609	8.05E-08
ENSG00000143179.12	0.403267886	3.89E-07
ENSG00000116750.13	0.509373168	6.00E-17
ENSG00000118939.17	0.188594789	0.010516532
ENSG00000154277.12	-0.233072593	0.286143387
ENSG00000163960.11	-0.218242353	0.00152882
ENSG00000144224.16	0.151758478	0.016125131
ENSG00000215114.7	0.408795909	1.29E-07
ENSG00000173960.12	-0.575564187	1.66E-26
ENSG00000158062.20	0.52433324	5.54E-07
ENSG00000108312.14	0.392757022	4.98E-18
ENSG00000168246.5	0.129075259	0.04627276
ENSG00000165886.4	0.323176896	9.57E-05
ENSG00000012963.13	0.279015434	1.06E-05
ENSG00000127481.14	-0.257159076	4.51E-06
ENSG00000144357.16	-0.548783557	3.59E-17
ENSG00000024048.10	-0.223802131	8.50E-05
ENSG00000159459.11	-0.40584384	3.71E-07
ENSG00000175518.6	-0.693983717	2.21E-07
ENSG00000160803.7	0.929022216	1.34E-43
ENSG00000135018.13	0.088607188	0.166693263
ENSG00000185019.16	-0.133381505	0.01558626
ENSG00000118900.14	0.328151704	1.50E-08
ENSG00000164332.7	-0.257149784	4.80E-07
ENSG00000138629.15	0.264520594	3.30E-07
ENSG00000198258.10	0.747474591	7.10E-31
ENSG00000186150.4	-1.315921806	6.13E-20
ENSG00000102178.12	0.58036836	6.88E-27
ENSG00000122042.9	-0.411567549	5.98E-08
ENSG00000120942.13	0.063953613	0.304472567
ENSG00000103353.15	0.585447465	2.09E-21
ENSG00000130939.18	-0.391975092	2.11E-13
ENSG00000110344.9	-0.484630499	6.50E-11
ENSG00000118420.16	-0.290623942	0.000232527
ENSG00000009335.17	0.09067088	0.199359391
ENSG00000159202.17	0.495427896	1.56E-14
ENSG00000104343.19	0.262409673	0.000188653
ENSG00000169139.11	0.441409641	7.79E-11
ENSG00000244687.11	0.311041882	2.29E-09
ENSG00000177414.13	-0.18088539	0.288208072
ENSG00000077152.9	3.048584976	1.08E-85
ENSG00000108106.13	2.221421585	1.38E-60
ENSG00000107341.4	0.273354158	2.75E-10
ENSG00000259511.1	-1.776002042	2.02E-25
ENSG00000160714.9	0.557235769	5.84E-32
ENSG00000175931.12	0.636710798	8.25E-26
ENSG00000177889.9	0.424887249	8.28E-18
ENSG00000130725.7	0.770041782	6.56E-33
ENSG00000156587.15	0.845584977	1.59E-15
ENSG00000185651.14	0.215376819	2.69E-06
ENSG00000078140.13	0.298856955	6.46E-08
ENSG00000160087.20	0.399554119	3.97E-13
ENSG00000103275.18	0.455787214	9.37E-22
ENSG00000186591.11	0.180416439	0.002024437
ENSG00000184787.18	-0.146221149	0.002087319
ENSG00000132388.12	-0.073484294	0.253211001
ENSG00000258984.5	0.343766243	0.200297188
ENSG00000184182.18	0.577386169	1.81E-23
ENSG00000170035.15	-0.91873335	5.53E-19
ENSG00000182247.9	-0.640634748	1.77E-13
ENSG00000170142.11	0.214512581	1.64E-06
ENSG00000078967.12	-0.263909304	1.26E-09
ENSG00000109332.19	-0.059444101	0.224729365
ENSG00000131508.15	0.360529715	8.09E-22
ENSG00000072401.14	0.170831909	0.008633888
ENSG00000175063.16	4.164061045	1.05E-76
ENSG00000119048.7	-0.210217508	4.33E-05
ENSG00000077721.15	0.4193633	7.23E-21
ENSG00000213886.3	0.802828136	0.003329345
ENSG00000170315.13	0.260203125	4.55E-06
ENSG00000143569.18	0.772819317	5.12E-43
ENSG00000137073.20	0.364771771	1.18E-09
ENSG00000246922.8	-1.073509627	1.61E-25
ENSG00000165006.13	-0.329796217	6.02E-17
ENSG00000185262.8	0.346696325	2.64E-05
ENSG00000153443.12	0.771547536	6.44E-21
ENSG00000134882.15	0.324678602	1.29E-11
ENSG00000130560.8	0.181516894	0.000989283
ENSG00000182179.10	-0.192084074	0.07501903
ENSG00000033178.12	0.182610338	0.006469127
ENSG00000081307.12	0.114362085	0.039346077
ENSG00000144744.16	0.089666282	0.101796226
ENSG00000126261.12	-0.232995811	1.50E-05
ENSG00000130985.16	0.52844658	1.29E-30
ENSG00000197355.10	0.481848029	2.12E-10
ENSG00000117143.13	0.407979216	6.34E-09
ENSG00000137831.14	-0.908475435	2.15E-50
ENSG00000214897.4	0.321986892	0.087812776
ENSG00000063244.12	0.732809248	1.52E-41
ENSG00000161265.14	0.134129578	0.117555001
ENSG00000160201.11	0.181622548	0.067993181
ENSG00000162623.15	-0.504169685	4.42E-19
ENSG00000277149.4	-0.149191059	0.293695078
ENSG00000198874.12	0.214933347	2.66E-06
ENSG00000156521.13	0.145102316	0.056889296
ENSG00000107165.12	1.897529226	3.84E-11
ENSG00000011600.11	0.54489337	3.83E-07
ENSG00000092445.11	-1.607378129	1.37E-69
ENSG00000176890.15	1.967600536	9.54E-47
ENSG00000025708.12	1.751365264	9.09E-33
ENSG00000105397.13	0.346146816	1.17E-09
ENSG00000197763.12	-0.455038933	2.40E-10
ENSG00000184470.19	0.323996485	7.94E-05
ENSG00000198431.15	0.140042891	0.132462343
ENSG00000140830.8	-0.127523745	0.058117351
ENSG00000141759.14	0.611234557	1.35E-22
ENSG00000091164.12	0.149546305	0.002920112
ENSG00000115514.11	0.429721869	2.61E-19
ENSG00000168454.11	0.879312644	2.36E-10
ENSG00000129235.10	0.946873811	1.70E-45
ENSG00000113621.14	-0.177607979	0.000142649
ENSG00000117862.11	0.259361599	2.57E-09
ENSG00000153066.12	0.38447115	7.94E-15
ENSG00000100348.9	-0.116093351	0.040784688
ENSG00000136810.12	0.861972803	1.60E-32
ENSG00000086712.12	-0.286816267	3.13E-06
ENSG00000084652.15	0.205130226	1.49E-05
ENSG00000074966.10	-0.866073142	3.65E-09
ENSG00000105849.5	-0.153637351	0.013887834
ENSG00000233608.3	-2.35080677	4.74E-68
ENSG00000122691.12	-1.423739071	1.85E-30
ENSG00000247596.8	0.254221819	0.000180306
ENSG00000151239.13	0.33045138	6.65E-07
ENSG00000259024.6	-0.824264413	1.86E-07
ENSG00000175106.16	-0.2678061	0.000665247
ENSG00000166676.14	-0.638306505	6.75E-10
ENSG00000149016.15	0.200994346	0.00191426
ENSG00000104723.20	-0.503118918	6.98E-05
ENSG00000114383.9	0.219159211	0.0001188
ENSG00000198680.4	0.116090895	0.215950344
ENSG00000130338.12	0.527865439	2.36E-12
ENSG00000078246.15	-0.176351517	0.00297978
ENSG00000104804.7	-1.572851352	4.19E-28
ENSG00000112041.12	-0.462374505	0.009351469
ENSG00000143367.15	1.379363156	2.14E-44
ENSG00000178952.8	0.631909042	3.50E-25
ENSG00000128159.11	-0.390142049	4.33E-08
ENSG00000275835.4	-0.195048952	0.000951827
ENSG00000126216.12	-0.176199217	0.007627801
ENSG00000130640.13	0.174381495	0.000423445
ENSG00000037042.8	-0.746428795	1.80E-21
ENSG00000131462.7	1.027915124	1.57E-40
ENSG00000074935.13	-0.737900991	1.40E-32
ENSG00000173213.8	0.712750839	0.001321586
ENSG00000261456.5	1.610030549	1.55E-17
ENSG00000176014.12	-1.206472051	3.17E-43
ENSG00000188229.5	0.87482694	3.88E-31
ENSG00000198211.8	1.203948449	8.01E-05
ENSG00000258947.6	3.838815812	2.72E-44
ENSG00000137285.9	-2.060300194	3.09E-39
ENSG00000137267.5	-0.660936029	1.53E-12
ENSG00000101162.3	-1.069530028	1.39E-15
ENSG00000196230.12	0.724727902	5.89E-27
ENSG00000178462.11	0.512334154	0.012056219
ENSG00000183785.14	-0.569809645	2.67E-09
ENSG00000243910.7	1.250243381	4.92E-12
ENSG00000152086.8	2.422886032	8.59E-13
ENSG00000075886.10	2.060870074	5.72E-09
ENSG00000198033.11	0.929093591	2.83E-16
ENSG00000167553.14	1.35419833	1.18E-53
ENSG00000123416.15	0.718796165	6.36E-27
ENSG00000167552.13	-0.366420486	3.25E-05
ENSG00000166402.8	-1.396099059	1.55E-30
ENSG00000136295.14	1.2355069	3.70E-37
ENSG00000141540.10	-0.702311611	5.13E-14
ENSG00000167614.13	-3.060879676	3.49E-50
ENSG00000124120.10	0.169966499	0.006407203
ENSG00000137561.4	-2.227565193	3.20E-31
ENSG00000155657.23	-1.407540846	4.64E-34
ENSG00000131044.16	0.438043365	0.045314539
ENSG00000138892.11	0.132508502	0.114696083
ENSG00000137941.16	-0.996948941	2.66E-13
ENSG00000170703.15	-0.297700325	0.305520517
ENSG00000119685.19	0.177306519	0.001930851
ENSG00000135912.10	0.205802591	0.066862865
ENSG00000214021.15	-0.601224586	1.08E-10
ENSG00000120440.13	-0.832874272	2.57E-05
ENSG00000100304.12	1.138712813	4.19E-26
ENSG00000175764.14	-0.700068093	2.63E-38
ENSG00000162571.13	-1.82808473	1.10E-40
ENSG00000100271.16	0.32034876	4.48E-07
ENSG00000114999.7	0.137043722	0.02063483
ENSG00000112742.9	2.649630903	3.99E-54
ENSG00000129696.12	0.226584804	0.000602466
ENSG00000101407.12	0.427235802	3.52E-11
ENSG00000116830.11	0.233632318	0.004438427
ENSG00000125482.12	-0.175939678	0.000144871
ENSG00000162222.13	0.376925756	2.93E-15
ENSG00000174521.7	0.777404231	1.69E-07
ENSG00000133985.2	0.731081404	1.43E-10
ENSG00000165533.18	0.122950306	0.237835267
ENSG00000165914.14	-0.898377741	7.32E-46
ENSG00000068724.15	-0.207216837	0.009730265
ENSG00000139865.16	0.594896869	0.102816055
ENSG00000136319.11	-0.107333942	0.100246148
ENSG00000168234.12	0.175522443	0.087903241
ENSG00000155158.20	0.196639163	0.093373487
ENSG00000085831.15	1.562014388	5.07E-18
ENSG00000075234.16	-0.651782093	4.32E-23
ENSG00000198677.10	-0.33230535	1.48E-06
ENSG00000215912.10	-0.965893231	2.03E-08
ENSG00000113638.12	-0.680403031	1.55E-26
ENSG00000183891.5	-0.205923643	0.015113951
ENSG00000115282.19	0.196460363	6.59E-05
ENSG00000196659.9	0.247197728	0.002862306
ENSG00000182670.13	-0.142335885	0.055914795
ENSG00000137473.17	-0.562219625	0.016270363
ENSG00000105948.13	0.505257732	2.61E-12
ENSG00000187862.11	0.488823358	0.029932261
ENSG00000205838.12	0.273867613	0.171306003
ENSG00000103852.12	-1.076347055	1.03E-46
ENSG00000123607.14	-0.570081777	3.69E-16
ENSG00000168026.16	0.136483913	0.225928036
ENSG00000011295.15	-0.218999357	0.000896924
ENSG00000052841.14	-0.181731773	0.001564805
ENSG00000167094.15	1.435676073	2.29E-18
ENSG00000163728.10	-0.137311151	0.178174117
ENSG00000143643.12	0.62501807	5.26E-20
ENSG00000149292.16	-0.24512626	0.016943741
ENSG00000113312.10	0.09552951	0.048336669
ENSG00000128881.16	-0.975305419	3.83E-48
ENSG00000146216.11	1.279336074	5.21E-14
ENSG00000136925.14	-0.127520401	0.209266186
ENSG00000215845.10	1.185344333	2.90E-26
ENSG00000104522.15	1.686160158	2.54E-63
ENSG00000128311.13	-0.235644392	0.025407457
ENSG00000178093.13	0.781456429	7.28E-13
ENSG00000139908.14	-0.752652886	1.42E-10
ENSG00000162526.6	-0.65866553	8.74E-07
ENSG00000184281.14	0.48483897	1.45E-08
ENSG00000032389.12	0.844928316	2.47E-54
ENSG00000007520.3	0.682322276	6.49E-18
ENSG00000158526.7	0.376790547	6.77E-10
ENSG00000180543.4	-0.631826688	0.000190941
ENSG00000187189.10	-0.345706822	5.17E-06
ENSG00000184205.14	-0.882058958	4.64E-36
ENSG00000189241.6	-0.287672681	1.36E-05
ENSG00000112212.11	-0.250440103	0.193081798
ENSG00000100300.17	0.357255664	0.000744349
ENSG00000175894.14	-1.225556679	2.93E-09
ENSG00000011105.11	0.142407508	0.096246528
ENSG00000127324.8	-3.051796751	3.18E-32
ENSG00000000003.14	-0.925123837	7.29E-22
ENSG00000214063.10	-0.67762612	7.38E-17
ENSG00000158457.5	0.383623724	0.000912369
ENSG00000064201.15	-0.311770622	0.051685232
ENSG00000135452.9	-0.32230579	5.02E-06
ENSG00000140391.14	-0.767089821	2.42E-26
ENSG00000134198.9	-1.234398778	2.90E-26
ENSG00000231738.10	-1.545283751	1.20E-17
ENSG00000157570.11	-0.815846011	2.41E-20
ENSG00000048140.17	0.856017624	3.13E-41
ENSG00000130167.13	0.327388094	0.000198158
ENSG00000099282.9	0.501893734	1.74E-05
ENSG00000108219.14	-0.41006024	2.97E-17
ENSG00000106537.7	1.297400946	1.35E-21
ENSG00000106025.8	-1.030790137	1.77E-17
ENSG00000110900.14	-1.526672762	3.35E-38
ENSG00000182612.10	0.447374363	0.000735667
ENSG00000117472.9	1.594824648	5.89E-08
ENSG00000116918.13	0.447809481	3.64E-13
ENSG00000211460.11	0.153337746	0.000337227
ENSG00000182704.7	-0.388099915	0.002185478
ENSG00000126467.10	-1.893701511	1.28E-34
ENSG00000121297.6	-0.756682013	1.34E-14
ENSG00000179981.9	-0.710806558	3.86E-23
ENSG00000165409.15	-1.642072346	9.18E-28
ENSG00000134200.3	-0.347715551	0.000951243
ENSG00000213265.8	0.153424493	0.136242914
ENSG00000175513.9	0.651813817	2.09E-05
ENSG00000135951.14	-0.513458466	2.04E-11
ENSG00000074319.12	0.275023432	4.63E-08
ENSG00000123297.16	0.584411969	2.12E-25
ENSG00000182173.12	1.204117883	3.34E-49
ENSG00000170892.10	0.831734555	3.00E-36
ENSG00000154743.17	0.146954439	0.013843769
ENSG00000198860.11	0.670308839	4.83E-26
ENSG00000166925.8	0.183951958	0.020801534
ENSG00000157514.16	-0.628154429	1.26E-11
ENSG00000196428.12	-0.206857847	0.000290901
ENSG00000102804.14	-0.837406041	7.99E-44
ENSG00000165699.13	-0.504632572	1.34E-20
ENSG00000163467.11	1.659728586	4.24E-38
ENSG00000167112.9	0.510951322	2.73E-21
ENSG00000165832.5	0.279760231	0.000134368
ENSG00000165125.17	-0.784643592	0.004054457
ENSG00000127412.6	-0.261539507	0.247863175
ENSG00000111199.10	-0.359014084	0.008421026
ENSG00000167723.14	-1.10663991	6.39E-09
ENSG00000196689.10	-0.286966709	0.301750235
ENSG00000149743.13	0.404628438	1.16E-08
ENSG00000104447.11	1.114254618	3.49E-14
ENSG00000144481.16	-0.334048257	0.294938991
ENSG00000092439.13	-0.372164372	3.26E-08
ENSG00000070985.13	1.182928814	8.37E-13
ENSG00000130529.15	0.716105521	4.82E-12
ENSG00000142185.16	1.085810389	1.23E-18
ENSG00000134160.13	-2.089911601	2.45E-38
ENSG00000069018.17	0.134862013	0.132432089
ENSG00000137672.12	-1.583392934	1.05E-65
ENSG00000072315.3	-0.534747836	0.014416172
ENSG00000100991.11	0.164912695	0.000908266
ENSG00000133107.14	0.494774728	9.44E-06
ENSG00000144935.14	-1.466739456	1.32E-56
ENSG00000104321.10	1.790645978	5.81E-09
ENSG00000116747.12	0.149144652	0.10588611
ENSG00000135451.12	3.592753224	7.11E-80
ENSG00000067445.20	-1.124473665	1.36E-26
ENSG00000072756.16	0.236407718	1.80E-05
ENSG00000253368.3	-1.164133141	2.00E-23
ENSG00000100416.12	0.510803444	1.65E-11
ENSG00000166166.12	0.450236513	1.11E-07
ENSG00000089195.14	0.407124136	3.09E-12
ENSG00000126814.6	-0.296024632	3.53E-11
ENSG00000155275.18	-0.293948166	9.18E-08
ENSG00000099899.14	0.364582557	2.40E-06
ENSG00000121486.11	0.242239928	0.00056826
ENSG00000122435.9	-0.381278228	2.32E-10
ENSG00000183665.5	0.638851596	8.51E-19
ENSG00000173113.6	0.66479874	4.84E-25
ENSG00000066651.17	-0.367771328	5.17E-09
ENSG00000174173.6	0.18232823	0.000803315
ENSG00000165275.9	-0.264880993	1.68E-05
ENSG00000145331.13	0.263204691	0.000181356
ENSG00000104907.12	0.318992765	6.39E-05
ENSG00000043514.15	0.10704852	0.118286621
ENSG00000205133.11	0.269138397	0.012871408
ENSG00000103671.9	0.062113342	0.27075485
ENSG00000071539.13	2.22237101	5.06E-51
ENSG00000153827.13	-0.172516403	0.003110942
ENSG00000100815.12	-0.185231937	0.013924588
ENSG00000125733.17	-0.58478535	1.67E-18
ENSG00000100106.19	-0.58580937	5.11E-26
ENSG00000038382.17	-0.292261671	0.00028923
ENSG00000179046.8	0.878807093	8.85E-08
ENSG00000100505.13	-1.137584814	4.65E-13
ENSG00000171206.13	-0.215178271	0.000453331
ENSG00000155428.12	-1.143704137	4.73E-07
ENSG00000178809.11	-0.70442168	1.51E-07
ENSG00000177238.13	1.248408855	8.35E-06
ENSG00000206557.5	0.796494287	1.67E-05
ENSG00000146054.17	-0.89193717	6.04E-10
ENSG00000167333.12	-1.057315551	6.02E-28
ENSG00000119283.15	0.311940457	0.139775941
ENSG00000166436.15	-0.677640654	2.22E-14
ENSG00000141569.10	0.532608752	1.81E-15
ENSG00000189253.7	-0.177253285	0.018941514
ENSG00000158022.6	-1.40692874	5.47E-13
ENSG00000116525.13	0.728729877	1.93E-21
ENSG00000183439.6	-1.079063954	4.36E-18
ENSG00000121236.19	-0.694722622	1.69E-09
ENSG00000213186.7	1.963456255	3.56E-79
ENSG00000169871.12	-0.567894981	3.13E-24
ENSG00000147573.16	-1.501716937	2.13E-11
ENSG00000138100.13	-0.878329794	0.000122773
ENSG00000183718.5	-0.32074796	5.57E-06
ENSG00000124900.12	0.221319583	0.004692863
ENSG00000146755.10	-2.077881126	5.73E-36
ENSG00000132256.18	-0.485075131	8.80E-11
ENSG00000223417.8	0.112845478	0.198095625
ENSG00000204449.3	0.185960399	0.063855264
ENSG00000182053.12	0.279828013	0.006527622
ENSG00000168930.13	0.29515261	0.0081647
ENSG00000150244.11	0.172254926	0.021616059
ENSG00000132481.6	0.318726022	0.003312781
ENSG00000163462.17	1.395136643	3.63E-19
ENSG00000134253.9	0.644782119	8.65E-09
ENSG00000166326.6	-0.084700937	0.271897976
ENSG00000146063.18	0.253450328	0.000124507
ENSG00000204614.8	-0.170581756	0.079264063
ENSG00000146833.15	-0.249163489	3.58E-05
ENSG00000248167.6	0.519635312	0.013151189
ENSG00000204599.14	-0.124008338	0.005787433
ENSG00000112343.10	-0.100738878	0.260814351
ENSG00000108395.13	0.554212448	7.90E-11
ENSG00000152503.9	0.317579815	0.171653838
ENSG00000104228.12	-0.503489225	2.52E-21
ENSG00000258659.6	-0.354154558	1.23E-05
ENSG00000204616.10	-0.520674487	0.007710082
ENSG00000110171.18	0.706222471	4.97E-10
ENSG00000137699.16	-2.662263159	4.84E-32
ENSG00000130726.11	0.727329708	3.10E-29
ENSG00000204713.10	0.377407817	9.22E-18
ENSG00000234127.8	0.437097143	1.35E-16
ENSG00000121060.14	-0.277691834	0.000178311
ENSG00000122779.16	0.412344166	8.07E-11
ENSG00000113595.14	-0.604745018	4.93E-18
ENSG00000132274.15	-0.790483688	5.84E-15
ENSG00000109654.14	-1.781198043	7.00E-48
ENSG00000204610.12	0.798711185	4.67E-11
ENSG00000106785.14	0.775454933	5.39E-18
ENSG00000204977.9	-0.132502691	0.025410595
ENSG00000154370.13	1.338598904	9.24E-67
ENSG00000204613.10	0.257318313	0.096570538
ENSG00000255690.2	-0.203131894	0.158875854
ENSG00000101255.10	1.659075176	1.07E-46
ENSG00000071575.11	-0.311621754	0.001654145
ENSG00000173334.3	-0.524460178	4.09E-08
ENSG00000170855.3	0.206391299	2.27E-05
ENSG00000174417.2	-0.231240343	0.130886618
ENSG00000170893.3	0.892109723	0.025183233
ENSG00000183479.12	0.591956052	0.000191926
ENSG00000213689.9	0.424505899	1.48E-07
ENSG00000124496.12	0.71925031	2.37E-08
ENSG00000188056.11	0.9172467	7.30E-13
ENSG00000095970.16	0.943685801	3.05E-14
ENSG00000124731.12	1.355017844	1.57E-13
ENSG00000118094.11	-1.790045472	3.44E-26
ENSG00000107614.21	-0.801013093	4.73E-23
ENSG00000167632.14	0.730861406	2.37E-23
ENSG00000153339.13	-0.245991477	0.000429214
ENSG00000182400.14	-0.19065758	8.10E-05
ENSG00000007255.10	0.814387544	2.86E-17
ENSG00000181029.8	0.8013373	1.77E-17
ENSG00000196655.9	0.281734979	1.58E-07
ENSG00000173626.9	-0.449158895	0.002138527
ENSG00000054116.11	0.143016575	0.001151256
ENSG00000256060.2	0.162462974	0.017228913
ENSG00000196459.13	0.182536714	0.002005662
ENSG00000113597.17	0.088752535	0.214064939
ENSG00000168538.15	-0.1740601	0.005732304
ENSG00000160218.12	-0.129375096	0.241015987
ENSG00000170043.11	0.339086208	4.15E-08
ENSG00000126602.10	0.532595024	3.44E-15
ENSG00000065308.4	-0.284236264	3.09E-05
ENSG00000174599.5	0.236129679	0.056420945
ENSG00000067167.7	0.191741278	0.007312541
ENSG00000115993.11	-0.402688373	2.84E-07
ENSG00000182606.14	-0.372481764	3.22E-08
ENSG00000183763.8	1.216712967	1.24E-46
ENSG00000135148.11	0.50106272	7.73E-17
ENSG00000131653.12	0.872842215	1.88E-47
ENSG00000175104.14	-0.553373918	2.59E-22
ENSG00000082512.14	0.654590492	2.09E-10
ENSG00000076604.14	1.235101236	2.45E-35
ENSG00000009790.14	0.54651448	0.000157444
ENSG00000056972.18	-0.303815941	6.80E-06
ENSG00000204104.11	0.117956462	0.084812331
ENSG00000131323.14	-0.136566198	0.061004814
ENSG00000127191.17	1.224273196	9.63E-53
ENSG00000056558.10	0.160115984	0.232287206
ENSG00000102871.15	0.203373371	0.02473514
ENSG00000269113.3	-2.494591962	5.06E-61
ENSG00000186854.10	-1.304244017	2.82E-21
ENSG00000170638.9	0.961190985	7.88E-26
ENSG00000136527.17	0.05211974	0.245325676
ENSG00000164548.10	0.094995657	0.072140248
ENSG00000088325.15	3.416706118	2.32E-75
ENSG00000132958.17	-0.825593862	1.83E-06
ENSG00000274391.4	0.641164864	5.43E-06
ENSG00000133112.16	-0.633878923	1.54E-29
ENSG00000128294.15	-0.35738757	9.66E-07
ENSG00000169902.13	-0.607223396	3.59E-14
ENSG00000176058.11	1.905365372	6.89E-50
ENSG00000144034.14	0.341439281	2.63E-11
ENSG00000158109.14	-0.543203728	1.71E-30
ENSG00000188001.9	-0.362043558	0.266106212
ENSG00000163870.14	0.255938251	1.35E-06
ENSG00000047410.13	0.127443082	0.088985313
ENSG00000159713.10	-1.332282032	3.81E-24
ENSG00000179636.14	-2.87999076	1.34E-56
ENSG00000171368.11	-1.921391526	2.66E-45
ENSG00000166340.14	0.093949094	0.194507624
ENSG00000115705.20	-2.193964355	1.69E-51
ENSG00000137364.4	0.681591626	8.56E-26
ENSG00000167460.14	0.224072548	0.001569772
ENSG00000143549.19	1.202518366	1.93E-85
ENSG00000198467.13	-1.161884255	4.50E-25
ENSG00000140416.19	-0.50930708	5.03E-10
ENSG00000196511.13	-0.635232691	6.43E-17
ENSG00000111669.14	0.870495375	2.19E-32
ENSG00000139287.12	0.500341034	6.79E-05
ENSG00000129167.9	-0.664818473	0.001677355
ENSG00000141933.9	0.799369374	1.35E-06
ENSG00000101150.17	0.199863333	0.000167607
ENSG00000076554.15	1.900658109	1.48E-45
ENSG00000162341.15	-0.137084039	0.106988496
ENSG00000186815.12	-0.578676818	3.38E-20
ENSG00000261594.3	0.882460722	3.03E-13
ENSG00000146242.8	0.823458024	1.19E-13
ENSG00000078900.14	0.464986002	0.00827035
ENSG00000073282.12	-3.330729184	6.99E-66
ENSG00000205456.11	-2.089127453	4.52E-25
ENSG00000205457.10	-0.33338701	0.166522259
ENSG00000261509.6	-0.839808821	0.000109434
ENSG00000183632.14	-1.772532361	4.10E-17
ENSG00000172315.5	0.499350319	1.62E-20
ENSG00000078804.12	0.154953708	0.159884213
ENSG00000164938.13	0.79128169	1.07E-11
ENSG00000115129.13	-0.234355291	0.00825265
ENSG00000167543.15	0.442209163	5.80E-07
ENSG00000175274.18	0.712679669	9.90E-16
ENSG00000143514.16	0.341214415	0.000441722
ENSG00000120471.14	-2.517533688	1.33E-46
ENSG00000103460.16	1.033092093	0.001293762
ENSG00000124191.17	-0.619908345	9.92E-07
ENSG00000198846.5	-0.781569658	1.45E-06
ENSG00000198113.2	0.410963002	3.45E-06
ENSG00000186283.13	0.990015068	2.81E-62
ENSG00000160404.17	1.087830887	5.58E-43
ENSG00000136816.15	0.344223535	3.78E-12
ENSG00000169905.12	0.522053373	4.89E-25
ENSG00000143337.18	-0.351909852	4.93E-09
ENSG00000136827.11	0.243464465	2.51E-09
ENSG00000197579.7	-0.338662291	2.45E-09
ENSG00000163781.12	0.408839638	1.02E-08
ENSG00000173769.4	0.097122891	0.236675568
ENSG00000100038.19	0.087140257	0.269233582
ENSG00000177302.14	0.23630796	4.44E-05
ENSG00000184428.12	0.650968937	4.58E-11
ENSG00000198900.5	0.51061796	9.85E-17
ENSG00000160949.16	1.999105647	1.05E-52
ENSG00000154174.7	0.117675404	0.034350867
ENSG00000196683.10	-0.634545015	4.64E-29
ENSG00000214736.7	0.590441177	1.29E-19
ENSG00000175768.12	0.428844094	9.34E-13
ENSG00000158882.12	0.575585439	1.54E-18
ENSG00000130204.12	1.158669412	9.69E-49
ENSG00000025772.7	0.793642343	8.67E-33
ENSG00000100216.5	0.253112419	5.75E-07
ENSG00000196860.7	-0.888974205	1.25E-09
ENSG00000173726.10	0.151547513	0.017750142
ENSG00000175662.17	-0.543768161	2.67E-12
ENSG00000141198.13	0.743975422	3.07E-10
ENSG00000100284.20	0.111235444	0.124745853
ENSG00000183864.4	-0.407703638	6.74E-16
ENSG00000141232.4	0.213761746	0.114399697
ENSG00000131746.12	-1.60443242	4.18E-13
ENSG00000136205.16	-0.288838622	0.000470218
ENSG00000078687.16	-0.115170349	0.30740076
ENSG00000100354.20	-0.525777229	2.58E-17
ENSG00000090905.17	-0.283995532	1.29E-06
ENSG00000182095.14	0.576759248	5.68E-13
ENSG00000116147.16	1.576882254	1.55E-12
ENSG00000064419.13	0.220449254	9.03E-06
ENSG00000105576.15	0.105891862	0.054744185
ENSG00000118245.2	0.110187071	0.161356163
ENSG00000118194.18	-0.880757837	0.00025133
ENSG00000105048.16	4.185262801	3.82E-22
ENSG00000116783.14	-1.812833318	4.49E-26
ENSG00000129991.12	2.366336935	3.00E-13
ENSG00000130598.15	-0.771503175	5.88E-06
ENSG00000159173.18	-0.261155146	0.310429898
ENSG00000101470.9	-1.508545407	2.86E-25
ENSG00000114854.7	-0.471654002	0.006954841
ENSG00000120332.15	-1.688017987	4.91E-21
ENSG00000107854.5	-0.413167027	5.97E-09
ENSG00000173273.15	-0.389018048	1.10E-07
ENSG00000061938.16	0.588851836	5.23E-12
ENSG00000174292.12	0.629460158	1.17E-10
ENSG00000050730.15	0.943496846	1.15E-05
ENSG00000168884.14	0.369965118	4.65E-08
ENSG00000145901.14	-0.543401702	2.66E-26
ENSG00000125657.4	0.222227199	0.215556757
ENSG00000117586.10	1.766213781	3.42E-37
ENSG00000181634.7	-0.250538561	0.190640679
ENSG00000125735.10	-0.561818493	0.000438338
ENSG00000102524.11	0.716094929	1.38E-08
ENSG00000161955.16	0.153857433	0.115291141
ENSG00000248871.1	-0.667514523	0.078823912
ENSG00000239697.10	-0.904492021	9.40E-39
ENSG00000120659.14	1.083649695	9.57E-07
ENSG00000121858.10	-0.38005358	0.004776548
ENSG00000049249.8	2.503737031	1.09E-33
ENSG00000120949.14	-1.601569607	7.94E-37
ENSG00000243509.4	1.313904707	0.000324982
ENSG00000186827.10	1.088197081	5.15E-16
ENSG00000146072.6	-1.043442439	7.48E-23
ENSG00000028137.16	-0.886004787	1.51E-20
ENSG00000067182.7	-0.189158976	0.000150256
ENSG00000186891.13	2.42620477	3.48E-31
ENSG00000048462.10	-1.271661911	9.31E-08
ENSG00000006327.13	1.17442323	1.08E-17
ENSG00000164761.8	-0.792439102	8.90E-06
ENSG00000141655.15	-1.064406027	2.52E-20
ENSG00000173530.5	-2.233661789	1.05E-85
ENSG00000120889.12	-0.278118298	0.0004288
ENSG00000104689.9	-0.129334893	0.228268046
ENSG00000163154.5	0.335985868	0.002162759
ENSG00000185361.8	0.678560493	2.58E-20
ENSG00000145779.7	-0.706079198	1.92E-16
ENSG00000123610.4	0.730557973	2.06E-08
ENSG00000118503.14	-0.377816459	0.000566769
ENSG00000185215.8	-0.154868509	0.258793413
ENSG00000109079.9	-0.10077186	0.084434155
ENSG00000041982.14	-0.369865338	0.044279943
ENSG00000125827.8	-0.767366021	1.86E-24
ENSG00000166479.9	-0.321099179	1.10E-08
ENSG00000254462.1	-1.023757947	1.17E-09
ENSG00000213593.9	0.305191547	4.40E-08
ENSG00000139921.12	0.171097452	0.006454762
ENSG00000164897.12	0.910148139	1.77E-24
ENSG00000125247.15	0.531409959	4.92E-10
ENSG00000139324.11	0.148994056	0.082395054
ENSG00000158164.6	0.393594105	0.118870804
ENSG00000034510.5	0.771319014	1.66E-13
ENSG00000176040.13	0.410633967	0.021519973
ENSG00000187045.16	1.465527765	1.05E-05
ENSG00000166682.10	-1.506148605	1.11E-18
ENSG00000137648.16	2.209197968	2.77E-09
ENSG00000160183.13	0.516985258	0.130435998
ENSG00000184012.11	-0.752722558	0.000635472
ENSG00000137747.14	0.746500072	1.24E-05
ENSG00000186452.10	-1.063510396	5.69E-08
ENSG00000198092.5	-0.612741331	0.006103193
ENSG00000087128.9	-0.614653251	0.029711578
ENSG00000153802.11	-0.393947535	0.210643338
ENSG00000188167.8	0.226388195	0.02769675
ENSG00000120802.13	0.657195489	1.69E-16
ENSG00000163157.14	0.277549161	0.09974938
ENSG00000128872.9	-1.395068225	2.21E-52
ENSG00000185973.10	-0.561315557	2.87E-18
ENSG00000181585.3	-1.77417619	1.49E-37
ENSG00000175348.10	0.246662393	3.66E-05
ENSG00000167920.8	0.426546842	2.53E-06
ENSG00000006042.11	-0.593072022	2.42E-07
ENSG00000109084.13	1.320588776	3.64E-30
ENSG00000167105.7	2.305228694	4.50E-35
ENSG00000142046.14	-0.553083002	1.08E-08
ENSG00000116857.16	1.070627462	2.29E-45
ENSG00000187616.4	0.305651446	0.000265341
ENSG00000137103.16	-0.137703065	0.126064146
ENSG00000129925.10	1.281924797	5.39E-58
ENSG00000183396.3	0.179658355	0.151534788
ENSG00000153214.9	0.442979652	3.56E-09
ENSG00000180089.5	0.295818163	0.005278799
ENSG00000151117.8	0.514984847	1.89E-05
ENSG00000162460.6	1.093433825	2.62E-21
ENSG00000174529.7	0.484483436	3.30E-12
ENSG00000177042.14	-0.183810455	0.024784235
ENSG00000163472.18	1.384576897	5.09E-40
ENSG00000177800.2	-0.459181812	0.011854947
ENSG00000164841.4	-1.851838336	8.30E-24
ENSG00000187783.11	0.292029987	0.220635979
ENSG00000165071.14	-2.0277851	1.77E-51
ENSG00000175606.10	0.426247148	1.01E-10
ENSG00000159596.6	0.23419135	4.86E-06
ENSG00000167904.14	0.385137211	9.72E-07
ENSG00000164953.15	0.121465561	0.277929009
ENSG00000164983.7	0.200837366	0.047603249
ENSG00000180694.13	-0.849709823	5.03E-10
ENSG00000165548.10	1.848495176	1.70E-15
ENSG00000137216.18	1.239468167	3.08E-64
ENSG00000196187.11	0.141610849	0.126196139
ENSG00000137842.6	0.416691989	5.28E-07
ENSG00000143001.4	-0.313013767	0.168163036
ENSG00000135211.5	0.215090969	0.000114669
ENSG00000204178.9	0.548815299	1.61E-24
ENSG00000271092.5	-0.299987181	0.006306624
ENSG00000152078.9	-0.737356939	2.45E-07
ENSG00000165782.10	0.097187401	0.071924439
ENSG00000155099.7	-1.132187745	2.29E-38
ENSG00000121900.18	1.175356602	5.44E-37
ENSG00000165685.8	1.349455225	6.51E-25
ENSG00000178821.12	0.403749506	0.017839048
ENSG00000171729.13	0.737075979	1.15E-20
ENSG00000142188.16	-0.1586929	0.006714075
ENSG00000183726.10	0.130206195	0.002287433
ENSG00000147027.3	-1.998652546	3.25E-75
ENSG00000151715.7	0.610874174	0.036409001
ENSG00000181458.10	0.587682729	7.22E-05
ENSG00000170876.7	-0.786447369	2.14E-60
ENSG00000169964.5	-0.291008838	4.49E-06
ENSG00000166471.10	0.61150296	2.77E-19
ENSG00000163900.10	0.486836624	6.19E-24
ENSG00000121775.17	-0.092741719	0.197861644
ENSG00000126950.7	-2.211800525	4.10E-45
ENSG00000109133.12	0.442404364	1.72E-13
ENSG00000182107.6	0.44464606	8.74E-05
ENSG00000112697.15	-0.164227953	0.008803883
ENSG00000147003.5	-0.705020482	3.59E-09
ENSG00000281991.1	1.769603385	1.55E-37
ENSG00000151135.9	0.463374315	1.59E-12
ENSG00000187066.8	0.168605872	0.066304431
ENSG00000070269.13	-0.124814729	0.035417001
ENSG00000196932.11	-0.416619152	0.077934276
ENSG00000182087.12	0.32350025	1.12E-05
ENSG00000134825.13	0.591274796	4.31E-22
ENSG00000221870.2	-0.645766487	1.36E-05
ENSG00000187838.16	-0.159939903	0.026684245
ENSG00000262481.5	-1.420675201	5.78E-21
ENSG00000205544.3	-0.271634326	0.000315723
ENSG00000184497.12	-0.233029457	0.009217605
ENSG00000133678.13	0.562197145	7.31E-13
ENSG00000232070.8	-0.855413308	3.41E-13
ENSG00000153485.5	0.267378446	4.71E-06
ENSG00000149582.15	0.455632898	0.00015427
ENSG00000261587.2	2.012047291	1.09E-26
ENSG00000106609.16	0.097212597	0.013869937
ENSG00000106771.12	-0.983327591	1.52E-55
ENSG00000203756.7	1.095903922	1.82E-14
ENSG00000135185.11	-0.41520691	2.36E-11
ENSG00000215712.10	-0.503236949	5.31E-28
ENSG00000134490.13	0.844425719	1.18E-25
ENSG00000205090.8	-0.513738516	5.04E-05
ENSG00000198326.9	0.287634185	0.008054096
ENSG00000233493.3	2.022659443	6.24E-38
ENSG00000155755.18	-1.045904803	2.52E-62
ENSG00000148483.8	-1.559610331	1.57E-31
ENSG00000160055.19	0.273991205	2.26E-05
ENSG00000224982.3	0.329119431	0.002684042
ENSG00000186952.14	-1.069900313	9.32E-12
ENSG00000205084.10	-0.596412495	4.32E-12
ENSG00000089063.14	-0.079643742	0.22288988
ENSG00000198133.8	0.622126226	3.69E-06
ENSG00000168569.7	0.574054182	2.38E-20
ENSG00000186501.14	0.133353801	0.027873857
ENSG00000188051.6	-1.13689721	5.55E-21
ENSG00000149932.16	0.433009007	2.58E-11
ENSG00000150433.9	-0.452216332	1.45E-13
ENSG00000172738.11	-0.424481259	0.000134775
ENSG00000188133.5	2.397496709	1.73E-25
ENSG00000119777.18	0.257830703	2.84E-08
ENSG00000214128.10	-3.178601137	4.80E-32
ENSG00000186329.9	0.310468598	0.077349506
ENSG00000206069.5	-1.384826373	3.26E-12
ENSG00000185863.7	0.786880565	5.04E-05
ENSG00000146842.16	0.461668345	1.91E-12
ENSG00000168701.18	0.718267634	1.21E-22
ENSG00000065600.12	1.297152896	4.13E-59
ENSG00000105518.13	0.623081334	2.57E-10
ENSG00000131634.13	-0.267886699	0.006002121
ENSG00000187713.6	0.277252692	1.35E-09
ENSG00000188807.12	0.25686666	8.76E-05
ENSG00000206432.4	-0.819317153	3.74E-07
ENSG00000253304.1	-1.137491583	3.09E-20
ENSG00000135048.13	-0.209071629	0.044786514
ENSG00000244045.10	0.510759233	1.25E-14
ENSG00000188760.10	0.629868969	7.34E-07
ENSG00000173452.13	-0.904380378	0.000340206
ENSG00000170088.13	-0.492511345	3.56E-13
ENSG00000278558.4	1.594832143	1.77E-15
ENSG00000160472.4	1.419726641	1.97E-20
ENSG00000124208.16	0.609478946	0.167913959
ENSG00000240849.10	0.354670248	1.02E-06
ENSG00000177854.7	0.396490071	3.93E-08
ENSG00000184857.7	0.524498935	1.24E-17
ENSG00000269556.7	0.121112918	0.021995694
ENSG00000164168.7	-0.146065139	0.037309797
ENSG00000198792.12	0.348199537	1.00E-09
ENSG00000164855.15	1.644587273	2.95E-23
ENSG00000163444.11	0.766838743	4.91E-45
ENSG00000170417.14	-0.32993054	8.97E-06
ENSG00000138111.14	0.497095964	9.08E-09
ENSG00000151353.14	-0.47436047	6.69E-23
ENSG00000185475.8	0.397829428	2.77E-12
ENSG00000261115.5	-1.571426836	1.20E-14
ENSG00000152154.10	-2.457794405	5.80E-85
ENSG00000144120.12	0.714005257	1.30E-30
ENSG00000106565.17	-0.25071954	0.085702328
ENSG00000002933.7	-0.32876355	0.027461124
ENSG00000127419.16	0.119370787	0.191187853
ENSG00000184584.12	-0.167037094	0.048839507
ENSG00000157111.12	1.346504858	3.87E-11
ENSG00000205269.5	-1.382767299	3.93E-50
ENSG00000166822.12	-0.521450406	8.09E-20
ENSG00000186889.9	-0.257388066	0.000164064
ENSG00000163449.10	-0.51653757	3.93E-07
ENSG00000146802.12	-0.426969723	1.25E-14
ENSG00000215717.5	-0.153350562	0.001945205
ENSG00000174695.9	0.118765407	0.031020985
ENSG00000134851.12	0.590953082	5.14E-28
ENSG00000152128.13	-0.896151821	4.68E-13
ENSG00000064545.14	0.57658006	5.94E-15
ENSG00000130748.6	0.839547296	5.21E-15
ENSG00000011638.10	-0.320082523	8.13E-06
ENSG00000249992.1	0.818325562	2.72E-05
ENSG00000164112.12	1.364462007	2.40E-20
ENSG00000178233.17	-1.013390645	3.16E-09
ENSG00000179292.4	1.792559014	5.13E-15
ENSG00000249242.7	-0.502616632	0.032446261
ENSG00000168890.13	0.299683235	1.94E-07
ENSG00000137210.13	0.217585756	0.000103609
ENSG00000096092.5	0.813728821	9.64E-32
ENSG00000105677.11	0.811767873	1.29E-34
ENSG00000167619.11	2.588914667	7.94E-23
ENSG00000164124.10	-0.185030992	0.141084083
ENSG00000161558.10	-0.501363066	3.94E-17
ENSG00000244187.7	1.141353251	6.97E-34
ENSG00000146859.6	-0.862310119	5.89E-46
ENSG00000178826.10	-1.226711872	6.44E-10
ENSG00000149483.11	0.155183533	0.003055612
ENSG00000181264.8	-0.113734231	0.191196853
ENSG00000166575.16	-0.576775117	1.10E-11
ENSG00000172663.8	0.766700882	2.70E-20
ENSG00000170647.3	-1.26834889	9.35E-49
ENSG00000181291.6	0.630179952	0.001910177
ENSG00000151952.14	0.483021317	0.000493948
ENSG00000139364.10	-1.212669357	1.26E-18
ENSG00000006118.14	2.243159612	1.03E-45
ENSG00000166448.14	-0.415839692	0.026650583
[truncated: 13,710 more rows]
